# Supplementary material for: Distinct manifestations of excitatory-inhibitory imbalance associated with amyloid-β and tau in patients with Alzheimer’s disease
Source: Nat Commun. 2025 Aug 26;16:7957. doi: 10.1038/s41467-025-62798-4 (PMC12381375; doi:10.1038/s41467-025-62798-4)
Supplement: Supplementary file 4 — Source data [file 41467_2025_62798_MOESM4_ESM.xlsx]

## Sheet: Fig-2c
Lower95%	Upper95%	N-fragility	N-excitability
-2.67153	-2.18209	0.354806	-2.42681
-2.67125	-2.18165	0.357146	-2.42645
-2.67096	-2.18122	0.359486	-2.42609
-2.67067	-2.18078	0.361827	-2.42573
-2.67039	-2.18034	0.364167	-2.42536
-2.6701	-2.1799	0.366508	-2.425
-2.66982	-2.17946	0.368848	-2.42464
-2.66954	-2.17902	0.371188	-2.42428
-2.66926	-2.17857	0.373529	-2.42392
-2.66898	-2.17813	0.375869	-2.42356
-2.6687	-2.17768	0.37821	-2.42319
-2.66843	-2.17724	0.38055	-2.42283
-2.66815	-2.17679	0.38289	-2.42247
-2.66787	-2.17634	0.385231	-2.42211
-2.6676	-2.17589	0.387571	-2.42175
-2.66733	-2.17544	0.389912	-2.42138
-2.66706	-2.17499	0.392252	-2.42102
-2.66679	-2.17454	0.394592	-2.42066
-2.66652	-2.17408	0.396933	-2.4203
-2.66625	-2.17363	0.399273	-2.41994
-2.66598	-2.17317	0.401614	-2.41958
-2.66571	-2.17271	0.403954	-2.41921
-2.66545	-2.17226	0.406295	-2.41885
-2.66518	-2.1718	0.408635	-2.41849
-2.66492	-2.17134	0.410975	-2.41813
-2.66466	-2.17087	0.413316	-2.41777
-2.6644	-2.17041	0.415656	-2.41741
-2.66414	-2.16995	0.417997	-2.41704
-2.66388	-2.16948	0.420337	-2.41668
-2.66362	-2.16902	0.422677	-2.41632
-2.66337	-2.16855	0.425018	-2.41596
-2.66311	-2.16808	0.427358	-2.4156
-2.66286	-2.16761	0.429699	-2.41523
-2.6626	-2.16714	0.432039	-2.41487
-2.66235	-2.16667	0.434379	-2.41451
-2.6621	-2.1662	0.43672	-2.41415
-2.66185	-2.16573	0.43906	-2.41379
-2.6616	-2.16525	0.441401	-2.41343
-2.66135	-2.16478	0.443741	-2.41306
-2.66111	-2.1643	0.446081	-2.4127
-2.66086	-2.16382	0.448422	-2.41234
-2.66062	-2.16334	0.450762	-2.41198
-2.66037	-2.16286	0.453103	-2.41162
-2.66013	-2.16238	0.455443	-2.41126
-2.65989	-2.1619	0.457783	-2.41089
-2.65965	-2.16142	0.460124	-2.41053
-2.65941	-2.16093	0.462464	-2.41017
-2.65917	-2.16045	0.464805	-2.40981
-2.65893	-2.15996	0.467145	-2.40945
-2.6587	-2.15947	0.469485	-2.40909
-2.65846	-2.15899	0.471826	-2.40872
-2.65823	-2.1585	0.474166	-2.40836
-2.65799	-2.15801	0.476507	-2.408
-2.65776	-2.15751	0.478847	-2.40764
-2.65753	-2.15702	0.481188	-2.40728
-2.6573	-2.15653	0.483528	-2.40691
-2.65707	-2.15603	0.485868	-2.40655
-2.65684	-2.15554	0.488209	-2.40619
-2.65662	-2.15504	0.490549	-2.40583
-2.65639	-2.15454	0.49289	-2.40547
-2.65617	-2.15405	0.49523	-2.40511
-2.65594	-2.15355	0.49757	-2.40474
-2.65572	-2.15304	0.499911	-2.40438
-2.6555	-2.15254	0.502251	-2.40402
-2.65528	-2.15204	0.504592	-2.40366
-2.65506	-2.15154	0.506932	-2.4033
-2.65484	-2.15103	0.509272	-2.40294
-2.65462	-2.15053	0.511613	-2.40257
-2.6544	-2.15002	0.513953	-2.40221
-2.65419	-2.14951	0.516294	-2.40185
-2.65397	-2.149	0.518634	-2.40149
-2.65376	-2.14849	0.520974	-2.40113
-2.65355	-2.14798	0.523315	-2.40076
-2.65334	-2.14747	0.525655	-2.4004
-2.65313	-2.14696	0.527996	-2.40004
-2.65292	-2.14644	0.530336	-2.39968
-2.65271	-2.14593	0.532676	-2.39932
-2.6525	-2.14541	0.535017	-2.39896
-2.65229	-2.14489	0.537357	-2.39859
-2.65209	-2.14438	0.539698	-2.39823
-2.65188	-2.14386	0.542038	-2.39787
-2.65168	-2.14334	0.544379	-2.39751
-2.65148	-2.14282	0.546719	-2.39715
-2.65128	-2.1423	0.549059	-2.39679
-2.65107	-2.14177	0.5514	-2.39642
-2.65088	-2.14125	0.55374	-2.39606
-2.65068	-2.14072	0.556081	-2.3957
-2.65048	-2.1402	0.558421	-2.39534
-2.65028	-2.13967	0.560761	-2.39498
-2.65009	-2.13914	0.563102	-2.39461
-2.64989	-2.13861	0.565442	-2.39425
-2.6497	-2.13808	0.567783	-2.39389
-2.64951	-2.13755	0.570123	-2.39353
-2.64931	-2.13702	0.572463	-2.39317
-2.64912	-2.13649	0.574804	-2.39281
-2.64893	-2.13596	0.577144	-2.39244
-2.64874	-2.13542	0.579485	-2.39208
-2.64856	-2.13489	0.581825	-2.39172
-2.64837	-2.13435	0.584165	-2.39136
-2.64818	-2.13381	0.586506	-2.391
-2.648	-2.13327	0.588846	-2.39064
-2.64781	-2.13273	0.591187	-2.39027
-2.64763	-2.13219	0.593527	-2.38991
-2.64745	-2.13165	0.595867	-2.38955
-2.64727	-2.13111	0.598208	-2.38919
-2.64709	-2.13057	0.600548	-2.38883
-2.64691	-2.13002	0.602889	-2.38847
-2.64673	-2.12948	0.605229	-2.3881
-2.64655	-2.12893	0.607569	-2.38774
-2.64638	-2.12838	0.60991	-2.38738
-2.6462	-2.12784	0.61225	-2.38702
-2.64602	-2.12729	0.614591	-2.38666
-2.64585	-2.12674	0.616931	-2.38629
-2.64568	-2.12619	0.619272	-2.38593
-2.64551	-2.12564	0.621612	-2.38557
-2.64534	-2.12508	0.623952	-2.38521
-2.64517	-2.12453	0.626293	-2.38485
-2.645	-2.12398	0.628633	-2.38449
-2.64483	-2.12342	0.630974	-2.38412
-2.64466	-2.12286	0.633314	-2.38376
-2.64449	-2.12231	0.635654	-2.3834
-2.64433	-2.12175	0.637995	-2.38304
-2.64416	-2.12119	0.640335	-2.38268
-2.644	-2.12063	0.642676	-2.38232
-2.64384	-2.12007	0.645016	-2.38195
-2.64368	-2.11951	0.647356	-2.38159
-2.64352	-2.11894	0.649697	-2.38123
-2.64336	-2.11838	0.652037	-2.38087
-2.6432	-2.11782	0.654378	-2.38051
-2.64304	-2.11725	0.656718	-2.38014
-2.64288	-2.11668	0.659058	-2.37978
-2.64273	-2.11612	0.661399	-2.37942
-2.64257	-2.11555	0.663739	-2.37906
-2.64241	-2.11498	0.66608	-2.3787
-2.64226	-2.11441	0.66842	-2.37834
-2.64211	-2.11384	0.67076	-2.37797
-2.64196	-2.11327	0.673101	-2.37761
-2.64181	-2.1127	0.675441	-2.37725
-2.64166	-2.11212	0.677782	-2.37689
-2.64151	-2.11155	0.680122	-2.37653
-2.64136	-2.11097	0.682462	-2.37617
-2.64121	-2.1104	0.684803	-2.3758
-2.64106	-2.10982	0.687143	-2.37544
-2.64092	-2.10924	0.689484	-2.37508
-2.64077	-2.10866	0.691824	-2.37472
-2.64063	-2.10808	0.694165	-2.37436
-2.64049	-2.1075	0.696505	-2.37399
-2.64034	-2.10692	0.698845	-2.37363
-2.6402	-2.10634	0.701186	-2.37327
-2.64006	-2.10576	0.703526	-2.37291
-2.63992	-2.10517	0.705867	-2.37255
-2.63978	-2.10459	0.708207	-2.37219
-2.63964	-2.104	0.710547	-2.37182
-2.63951	-2.10342	0.712888	-2.37146
-2.63937	-2.10283	0.715228	-2.3711
-2.63923	-2.10224	0.717569	-2.37074
-2.6391	-2.10165	0.719909	-2.37038
-2.63897	-2.10106	0.722249	-2.37002
-2.63883	-2.10047	0.72459	-2.36965
-2.6387	-2.09988	0.72693	-2.36929
-2.63857	-2.09929	0.729271	-2.36893
-2.63844	-2.0987	0.731611	-2.36857
-2.63831	-2.0981	0.733951	-2.36821
-2.63818	-2.09751	0.736292	-2.36785
-2.63805	-2.09691	0.738632	-2.36748
-2.63793	-2.09632	0.740973	-2.36712
-2.6378	-2.09572	0.743313	-2.36676
-2.63767	-2.09512	0.745653	-2.3664
-2.63755	-2.09452	0.747994	-2.36604
-2.63742	-2.09392	0.750334	-2.36567
-2.6373	-2.09332	0.752675	-2.36531
-2.63718	-2.09272	0.755015	-2.36495
-2.63706	-2.09212	0.757355	-2.36459
-2.63694	-2.09152	0.759696	-2.36423
-2.63682	-2.09091	0.762036	-2.36387
-2.6367	-2.09031	0.764377	-2.3635
-2.63658	-2.0897	0.766717	-2.36314
-2.63646	-2.0891	0.769058	-2.36278
-2.63635	-2.08849	0.771398	-2.36242
-2.63623	-2.08788	0.773738	-2.36206
-2.63611	-2.08728	0.776079	-2.3617
-2.636	-2.08667	0.778419	-2.36133
-2.63589	-2.08606	0.78076	-2.36097
-2.63577	-2.08545	0.7831	-2.36061
-2.63566	-2.08483	0.78544	-2.36025
-2.63555	-2.08422	0.787781	-2.35989
-2.63544	-2.08361	0.790121	-2.35952
-2.63533	-2.083	0.792462	-2.35916
-2.63522	-2.08238	0.794802	-2.3588
-2.63511	-2.08177	0.797142	-2.35844
-2.63501	-2.08115	0.799483	-2.35808
-2.6349	-2.08053	0.801823	-2.35772
-2.63479	-2.07991	0.804164	-2.35735
-2.63469	-2.0793	0.806504	-2.35699
-2.63458	-2.07868	0.808844	-2.35663
-2.63448	-2.07806	0.811185	-2.35627
-2.63438	-2.07744	0.813525	-2.35591
-2.63428	-2.07681	0.815866	-2.35555
-2.63417	-2.07619	0.818206	-2.35518
-2.63407	-2.07557	0.820546	-2.35482

## Sheet: Fig-2f
Lower95%	Upper95%	N-fragility	N-excitability
-2.19804	-1.86236	0.376426	-2.0302
-2.19763	-1.86176	0.379047	-2.0297
-2.19722	-1.86115	0.381668	-2.02919
-2.19682	-1.86055	0.384289	-2.02868
-2.19641	-1.85994	0.38691	-2.02818
-2.19601	-1.85933	0.389531	-2.02767
-2.1956	-1.85873	0.392152	-2.02716
-2.1952	-1.85812	0.394773	-2.02666
-2.19479	-1.85751	0.397394	-2.02615
-2.19439	-1.8569	0.400015	-2.02564
-2.19399	-1.85628	0.402636	-2.02514
-2.19359	-1.85567	0.405257	-2.02463
-2.19319	-1.85506	0.407878	-2.02413
-2.1928	-1.85444	0.410499	-2.02362
-2.1924	-1.85383	0.41312	-2.02311
-2.192	-1.85321	0.415741	-2.02261
-2.19161	-1.85259	0.418362	-2.0221
-2.19121	-1.85197	0.420983	-2.02159
-2.19082	-1.85135	0.423604	-2.02109
-2.19043	-1.85073	0.426225	-2.02058
-2.19004	-1.85011	0.428846	-2.02007
-2.18965	-1.84949	0.431467	-2.01957
-2.18926	-1.84887	0.434088	-2.01906
-2.18887	-1.84824	0.436709	-2.01855
-2.18848	-1.84762	0.43933	-2.01805
-2.18809	-1.84699	0.441951	-2.01754
-2.18771	-1.84636	0.444572	-2.01704
-2.18732	-1.84573	0.447193	-2.01653
-2.18694	-1.84511	0.449814	-2.01602
-2.18656	-1.84448	0.452435	-2.01552
-2.18618	-1.84384	0.455056	-2.01501
-2.18579	-1.84321	0.457677	-2.0145
-2.18541	-1.84258	0.460298	-2.014
-2.18504	-1.84195	0.462919	-2.01349
-2.18466	-1.84131	0.46554	-2.01298
-2.18428	-1.84068	0.468161	-2.01248
-2.1839	-1.84004	0.470782	-2.01197
-2.18353	-1.8394	0.473403	-2.01147
-2.18315	-1.83876	0.476024	-2.01096
-2.18278	-1.83813	0.478645	-2.01045
-2.18241	-1.83749	0.481266	-2.00995
-2.18204	-1.83684	0.483887	-2.00944
-2.18166	-1.8362	0.486508	-2.00893
-2.18129	-1.83556	0.489129	-2.00843
-2.18093	-1.83492	0.49175	-2.00792
-2.18056	-1.83427	0.494371	-2.00741
-2.18019	-1.83363	0.496992	-2.00691
-2.17982	-1.83298	0.499613	-2.0064
-2.17946	-1.83233	0.502234	-2.0059
-2.17909	-1.83169	0.504855	-2.00539
-2.17873	-1.83104	0.507476	-2.00488
-2.17837	-1.83039	0.510097	-2.00438
-2.178	-1.82974	0.512718	-2.00387
-2.17764	-1.82908	0.515339	-2.00336
-2.17728	-1.82843	0.51796	-2.00286
-2.17692	-1.82778	0.520581	-2.00235
-2.17656	-1.82712	0.523202	-2.00184
-2.17621	-1.82647	0.525823	-2.00134
-2.17585	-1.82581	0.528444	-2.00083
-2.17549	-1.82516	0.531065	-2.00033
-2.17514	-1.8245	0.533686	-1.99982
-2.17478	-1.82384	0.536307	-1.99931
-2.17443	-1.82318	0.538928	-1.99881
-2.17408	-1.82252	0.541549	-1.9983
-2.17373	-1.82186	0.54417	-1.99779
-2.17338	-1.8212	0.546791	-1.99729
-2.17303	-1.82054	0.549412	-1.99678
-2.17268	-1.81987	0.552033	-1.99627
-2.17233	-1.81921	0.554654	-1.99577
-2.17198	-1.81854	0.557275	-1.99526
-2.17163	-1.81788	0.559896	-1.99476
-2.17129	-1.81721	0.562517	-1.99425
-2.17094	-1.81654	0.565138	-1.99374
-2.1706	-1.81587	0.567759	-1.99324
-2.17026	-1.8152	0.57038	-1.99273
-2.16991	-1.81453	0.573001	-1.99222
-2.16957	-1.81386	0.575622	-1.99172
-2.16923	-1.81319	0.578243	-1.99121
-2.16889	-1.81252	0.580864	-1.9907
-2.16855	-1.81184	0.583485	-1.9902
-2.16821	-1.81117	0.586106	-1.98969
-2.16788	-1.81049	0.588727	-1.98919
-2.16754	-1.80982	0.591348	-1.98868
-2.1672	-1.80914	0.593969	-1.98817
-2.16687	-1.80846	0.59659	-1.98767
-2.16653	-1.80778	0.599211	-1.98716
-2.1662	-1.80711	0.601832	-1.98665
-2.16587	-1.80643	0.604453	-1.98615
-2.16554	-1.80574	0.607074	-1.98564
-2.16521	-1.80506	0.609695	-1.98513
-2.16488	-1.80438	0.612316	-1.98463
-2.16455	-1.8037	0.614937	-1.98412
-2.16422	-1.80301	0.617558	-1.98362
-2.16389	-1.80233	0.620179	-1.98311
-2.16356	-1.80164	0.6228	-1.9826
-2.16324	-1.80096	0.625421	-1.9821
-2.16291	-1.80027	0.628042	-1.98159
-2.16259	-1.79958	0.630663	-1.98108
-2.16226	-1.79889	0.633284	-1.98058
-2.16194	-1.7982	0.635905	-1.98007
-2.16162	-1.79751	0.638526	-1.97956
-2.16129	-1.79682	0.641147	-1.97906
-2.16097	-1.79613	0.643768	-1.97855
-2.16065	-1.79544	0.646389	-1.97805
-2.16033	-1.79474	0.64901	-1.97754
-2.16001	-1.79405	0.651631	-1.97703
-2.1597	-1.79336	0.654252	-1.97653
-2.15938	-1.79266	0.656873	-1.97602
-2.15906	-1.79196	0.659494	-1.97551
-2.15875	-1.79127	0.662115	-1.97501
-2.15843	-1.79057	0.664736	-1.9745
-2.15812	-1.78987	0.667357	-1.97399
-2.1578	-1.78917	0.669978	-1.97349
-2.15749	-1.78847	0.672599	-1.97298
-2.15718	-1.78777	0.67522	-1.97247
-2.15687	-1.78707	0.677841	-1.97197
-2.15656	-1.78637	0.680462	-1.97146
-2.15625	-1.78566	0.683083	-1.97096
-2.15594	-1.78496	0.685704	-1.97045
-2.15563	-1.78426	0.688325	-1.96994
-2.15532	-1.78355	0.690946	-1.96944
-2.15502	-1.78284	0.693567	-1.96893
-2.15471	-1.78214	0.696188	-1.96842
-2.1544	-1.78143	0.698809	-1.96792
-2.1541	-1.78072	0.70143	-1.96741
-2.1538	-1.78001	0.704051	-1.9669
-2.15349	-1.7793	0.706672	-1.9664
-2.15319	-1.77859	0.709293	-1.96589
-2.15289	-1.77788	0.711914	-1.96539
-2.15259	-1.77717	0.714535	-1.96488
-2.15229	-1.77646	0.717156	-1.96437
-2.15199	-1.77575	0.719777	-1.96387
-2.15169	-1.77503	0.722398	-1.96336
-2.15139	-1.77432	0.725019	-1.96285
-2.15109	-1.7736	0.72764	-1.96235
-2.15079	-1.77289	0.730261	-1.96184
-2.1505	-1.77217	0.732882	-1.96133
-2.1502	-1.77145	0.735503	-1.96083
-2.14991	-1.77074	0.738124	-1.96032
-2.14961	-1.77002	0.740745	-1.95982
-2.14932	-1.7693	0.743366	-1.95931
-2.14903	-1.76858	0.745987	-1.9588
-2.14873	-1.76786	0.748608	-1.9583
-2.14844	-1.76714	0.751229	-1.95779
-2.14815	-1.76642	0.75385	-1.95728
-2.14786	-1.76569	0.756471	-1.95678
-2.14757	-1.76497	0.759092	-1.95627
-2.14728	-1.76425	0.761713	-1.95576
-2.14699	-1.76352	0.764334	-1.95526
-2.14671	-1.7628	0.766955	-1.95475
-2.14642	-1.76207	0.769576	-1.95425
-2.14613	-1.76134	0.772197	-1.95374
-2.14585	-1.76062	0.774818	-1.95323
-2.14556	-1.75989	0.777439	-1.95273
-2.14528	-1.75916	0.78006	-1.95222
-2.14499	-1.75843	0.782681	-1.95171
-2.14471	-1.7577	0.785302	-1.95121
-2.14443	-1.75697	0.787923	-1.9507
-2.14415	-1.75624	0.790544	-1.95019
-2.14387	-1.75551	0.793165	-1.94969
-2.14359	-1.75478	0.795786	-1.94918
-2.14331	-1.75404	0.798407	-1.94868
-2.14303	-1.75331	0.801028	-1.94817
-2.14275	-1.75258	0.803649	-1.94766
-2.14247	-1.75184	0.80627	-1.94716
-2.14219	-1.75111	0.808891	-1.94665
-2.14192	-1.75037	0.811512	-1.94614
-2.14164	-1.74963	0.814133	-1.94564
-2.14136	-1.7489	0.816754	-1.94513
-2.14109	-1.74816	0.819375	-1.94462
-2.14081	-1.74742	0.821996	-1.94412
-2.14054	-1.74668	0.824617	-1.94361
-2.14027	-1.74594	0.827238	-1.94311
-2.13999	-1.7452	0.829859	-1.9426
-2.13972	-1.74446	0.83248	-1.94209
-2.13945	-1.74372	0.835101	-1.94159
-2.13918	-1.74298	0.837722	-1.94108
-2.13891	-1.74224	0.840343	-1.94057
-2.13864	-1.74149	0.842964	-1.94007
-2.13837	-1.74075	0.845585	-1.93956
-2.1381	-1.74	0.848206	-1.93905
-2.13784	-1.73926	0.850827	-1.93855
-2.13757	-1.73851	0.853448	-1.93804
-2.1373	-1.73777	0.856069	-1.93754
-2.13704	-1.73702	0.85869	-1.93703
-2.13677	-1.73627	0.861311	-1.93652
-2.13651	-1.73553	0.863932	-1.93602
-2.13624	-1.73478	0.866553	-1.93551
-2.13598	-1.73403	0.869174	-1.935
-2.13571	-1.73328	0.871795	-1.9345
-2.13545	-1.73253	0.874416	-1.93399
-2.13519	-1.73178	0.877037	-1.93348
-2.13493	-1.73103	0.879658	-1.93298
-2.13467	-1.73027	0.882279	-1.93247
-2.13441	-1.72952	0.8849	-1.93196
-2.13415	-1.72877	0.887521	-1.93146
-2.13389	-1.72802	0.890142	-1.93095
-2.13363	-1.72726	0.892763	-1.93045
-2.13337	-1.72651	0.895384	-1.92994
-2.13311	-1.72575	0.898005	-1.92943

## Sheet: Fig-3b
Lower95%	Upper95%	N-excitability	Amyloid-SUVR
1.4693	1.652	-11.2391	1.56065
1.47133	1.65255	-11.044	1.56194
1.47336	1.6531	-10.8488	1.56323
1.47537	1.65367	-10.6537	1.56452
1.47738	1.65424	-10.4585	1.56581
1.47939	1.65481	-10.2634	1.5671
1.48139	1.6554	-10.0682	1.56839
1.48338	1.65599	-9.87307	1.56968
1.48536	1.65659	-9.67792	1.57097
1.48733	1.65719	-9.48277	1.57226
1.4893	1.65781	-9.28762	1.57355
1.49126	1.65843	-9.09247	1.57484
1.49321	1.65906	-8.89733	1.57613
1.49515	1.6597	-8.70218	1.57742
1.49709	1.66034	-8.50703	1.57871
1.49901	1.661	-8.31188	1.58001
1.50093	1.66166	-8.11673	1.5813
1.50284	1.66234	-7.92159	1.58259
1.50473	1.66302	-7.72644	1.58388
1.50662	1.66371	-7.53129	1.58517
1.5085	1.66442	-7.33614	1.58646
1.51037	1.66513	-7.14099	1.58775
1.51223	1.66585	-6.94585	1.58904
1.51407	1.66658	-6.7507	1.59033
1.51591	1.66733	-6.55555	1.59162
1.51774	1.66808	-6.3604	1.59291
1.51955	1.66885	-6.16525	1.5942
1.52135	1.66963	-5.97011	1.59549
1.52314	1.67042	-5.77496	1.59678
1.52492	1.67122	-5.57981	1.59807
1.52669	1.67203	-5.38466	1.59936
1.52844	1.67286	-5.18951	1.60065
1.53019	1.6737	-4.99437	1.60194
1.53192	1.67455	-4.79922	1.60323
1.53363	1.67542	-4.60407	1.60452
1.53533	1.67629	-4.40892	1.60581
1.53702	1.67719	-4.21377	1.6071
1.5387	1.67809	-4.01863	1.6084
1.54036	1.67901	-3.82348	1.60969
1.54201	1.67995	-3.62833	1.61098
1.54364	1.68089	-3.43318	1.61227
1.54526	1.68186	-3.23803	1.61356
1.54686	1.68284	-3.04289	1.61485
1.54845	1.68383	-2.84774	1.61614
1.55002	1.68484	-2.65259	1.61743
1.55157	1.68586	-2.45744	1.61872
1.55311	1.6869	-2.26229	1.62001
1.55464	1.68796	-2.06715	1.6213
1.55615	1.68903	-1.872	1.62259
1.55764	1.69012	-1.67685	1.62388
1.55912	1.69123	-1.4817	1.62517
1.56058	1.69235	-1.28655	1.62646
1.56202	1.69349	-1.09141	1.62775
1.56344	1.69464	-0.896257	1.62904
1.56485	1.69581	-0.701109	1.63033
1.56625	1.697	-0.505961	1.63162
1.56762	1.69821	-0.310813	1.63291
1.56898	1.69943	-0.115665	1.6342
1.57032	1.70067	0.0794832	1.63549
1.57164	1.70193	0.274631	1.63679
1.57295	1.7032	0.469779	1.63808
1.57424	1.7045	0.664927	1.63937
1.57551	1.7058	0.860075	1.64066
1.57676	1.70713	1.05522	1.64195
1.578	1.70847	1.25037	1.64324
1.57922	1.70984	1.44552	1.64453
1.58042	1.71121	1.64067	1.64582
1.58161	1.71261	1.83582	1.64711
1.58278	1.71402	2.03096	1.6484
1.58393	1.71545	2.22611	1.64969
1.58507	1.7169	2.42126	1.65098
1.58618	1.71836	2.61641	1.65227
1.58729	1.71984	2.81156	1.65356
1.58837	1.72133	3.0067	1.65485
1.58944	1.72284	3.20185	1.65614
1.59049	1.72437	3.397	1.65743
1.59153	1.72591	3.59215	1.65872
1.59255	1.72747	3.7873	1.66001
1.59356	1.72905	3.98244	1.6613
1.59455	1.73064	4.17759	1.66259
1.59553	1.73224	4.37274	1.66389
1.59649	1.73386	4.56789	1.66518
1.59743	1.7355	4.76304	1.66647
1.59837	1.73715	4.95818	1.66776
1.59928	1.73881	5.15333	1.66905
1.60019	1.74049	5.34848	1.67034
1.60108	1.74218	5.54363	1.67163
1.60195	1.74388	5.73878	1.67292
1.60281	1.7456	5.93392	1.67421
1.60366	1.74733	6.12907	1.6755
1.6045	1.74908	6.32422	1.67679
1.60532	1.75084	6.51937	1.67808
1.60614	1.7526	6.71452	1.67937
1.60694	1.75439	6.90966	1.68066
1.60772	1.75618	7.10481	1.68195
1.6085	1.75798	7.29996	1.68324
1.60926	1.7598	7.49511	1.68453
1.61002	1.76163	7.69026	1.68582
1.61076	1.76347	7.88541	1.68711
1.61149	1.76532	8.08055	1.6884
1.61221	1.76718	8.2757	1.68969
1.61292	1.76905	8.47085	1.69098
1.61362	1.77093	8.666	1.69228
1.61432	1.77282	8.86115	1.69357
1.615	1.77472	9.05629	1.69486
1.61567	1.77662	9.25144	1.69615
1.61633	1.77854	9.44659	1.69744
1.61699	1.78047	9.64174	1.69873
1.61763	1.7824	9.83689	1.70002
1.61827	1.78435	10.032	1.70131
1.6189	1.7863	10.2272	1.7026
1.61952	1.78826	10.4223	1.70389
1.62013	1.79023	10.6175	1.70518
1.62073	1.79221	10.8126	1.70647
1.62133	1.79419	11.0078	1.70776
1.62192	1.79618	11.2029	1.70905
1.6225	1.79818	11.3981	1.71034
1.62308	1.80019	11.5932	1.71163
1.62365	1.8022	11.7884	1.71292
1.62421	1.80422	11.9835	1.71421
1.62476	1.80624	12.1787	1.7155
1.62531	1.80827	12.3738	1.71679
1.62586	1.81031	12.569	1.71808
1.62639	1.81236	12.7641	1.71937
1.62692	1.81441	12.9593	1.72067
1.62745	1.81646	13.1544	1.72196
1.62797	1.81852	13.3496	1.72325
1.62848	1.82059	13.5447	1.72454
1.62899	1.82266	13.7398	1.72583
1.62949	1.82474	13.935	1.72712
1.62999	1.82682	14.1301	1.72841
1.63048	1.82891	14.3253	1.7297
1.63097	1.83101	14.5204	1.73099
1.63146	1.8331	14.7156	1.73228
1.63193	1.83521	14.9107	1.73357
1.63241	1.83731	15.1059	1.73486
1.63288	1.83942	15.301	1.73615
1.63334	1.84154	15.4962	1.73744
1.6338	1.84366	15.6913	1.73873
1.63426	1.84578	15.8865	1.74002
1.63471	1.84791	16.0816	1.74131
1.63516	1.85004	16.2768	1.7426
1.63561	1.85218	16.4719	1.74389
1.63605	1.85432	16.6671	1.74518
1.63649	1.85646	16.8622	1.74647
1.63692	1.85861	17.0574	1.74776
1.63735	1.86076	17.2525	1.74906
1.63778	1.86291	17.4477	1.75035
1.6382	1.86507	17.6428	1.75164
1.63863	1.86723	17.838	1.75293
1.63904	1.86939	18.0331	1.75422
1.63946	1.87156	18.2283	1.75551
1.63987	1.87373	18.4234	1.7568
1.64028	1.8759	18.6185	1.75809
1.64068	1.87808	18.8137	1.75938
1.64108	1.88025	19.0088	1.76067
1.64148	1.88244	19.204	1.76196
1.64188	1.88462	19.3991	1.76325
1.64228	1.88681	19.5943	1.76454
1.64267	1.88899	19.7894	1.76583
1.64306	1.89119	19.9846	1.76712
1.64344	1.89338	20.1797	1.76841
1.64383	1.89558	20.3749	1.7697
1.64421	1.89778	20.57	1.77099
1.64459	1.89998	20.7652	1.77228
1.64497	1.90218	20.9603	1.77357
1.64534	1.90439	21.1555	1.77486
1.64571	1.9066	21.3506	1.77615
1.64609	1.90881	21.5458	1.77745
1.64645	1.91102	21.7409	1.77874
1.64682	1.91323	21.9361	1.78003
1.64719	1.91545	22.1312	1.78132
1.64755	1.91767	22.3264	1.78261
1.64791	1.91989	22.5215	1.7839
1.64827	1.92211	22.7167	1.78519
1.64862	1.92433	22.9118	1.78648
1.64898	1.92656	23.107	1.78777
1.64933	1.92879	23.3021	1.78906
1.64968	1.93102	23.4972	1.79035
1.65003	1.93325	23.6924	1.79164
1.65038	1.93548	23.8875	1.79293
1.65073	1.93771	24.0827	1.79422
1.65107	1.93995	24.2778	1.79551
1.65142	1.94219	24.473	1.7968
1.65176	1.94443	24.6681	1.79809
1.6521	1.94667	24.8633	1.79938
1.65244	1.94891	25.0584	1.80067
1.65277	1.95115	25.2536	1.80196
1.65311	1.9534	25.4487	1.80325
1.65344	1.95565	25.6439	1.80455
1.65378	1.95789	25.839	1.80584
1.65411	1.96014	26.0342	1.80713
1.65444	1.96239	26.2293	1.80842
1.65477	1.96465	26.4245	1.80971
1.6551	1.9669	26.6196	1.811
1.65542	1.96915	26.8148	1.81229
1.65575	1.97141	27.0099	1.81358
1.65607	1.97367	27.2051	1.81487
1.65639	1.97592	27.4002	1.81616
1.65672	1.97818	27.5954	1.81745

## Sheet: Fig-3c
Lower95%	Upper95%	N-fragility	Amyloid-SUVR
1.35939	1.62102	-47.0658	1.49021
1.36229	1.62171	-46.5271	1.492
1.36518	1.6224	-45.9884	1.49379
1.36807	1.62309	-45.4497	1.49558
1.37095	1.62379	-44.911	1.49737
1.37383	1.62449	-44.3723	1.49916
1.37671	1.62519	-43.8336	1.50095
1.37958	1.6259	-43.2949	1.50274
1.38245	1.62661	-42.7562	1.50453
1.38531	1.62733	-42.2175	1.50632
1.38817	1.62805	-41.6788	1.50811
1.39103	1.62877	-41.1401	1.5099
1.39388	1.6295	-40.6014	1.51169
1.39673	1.63024	-40.0627	1.51348
1.39957	1.63098	-39.524	1.51527
1.40241	1.63172	-38.9853	1.51706
1.40524	1.63247	-38.4466	1.51885
1.40807	1.63322	-37.9079	1.52064
1.41089	1.63398	-37.3692	1.52244
1.41371	1.63474	-36.8305	1.52423
1.41652	1.63551	-36.2918	1.52602
1.41933	1.63629	-35.7531	1.52781
1.42213	1.63707	-35.2144	1.5296
1.42492	1.63785	-34.6757	1.53139
1.42771	1.63865	-34.137	1.53318
1.43049	1.63945	-33.5983	1.53497
1.43327	1.64025	-33.0596	1.53676
1.43603	1.64107	-32.5209	1.53855
1.43879	1.64188	-31.9822	1.54034
1.44155	1.64271	-31.4435	1.54213
1.4443	1.64355	-30.9048	1.54392
1.44704	1.64439	-30.3661	1.54571
1.44977	1.64524	-29.8274	1.5475
1.45249	1.64609	-29.2887	1.54929
1.45521	1.64696	-28.75	1.55108
1.45791	1.64783	-28.2114	1.55287
1.46061	1.64872	-27.6727	1.55466
1.4633	1.64961	-27.134	1.55645
1.46598	1.65051	-26.5953	1.55824
1.46865	1.65142	-26.0566	1.56003
1.47131	1.65234	-25.5179	1.56183
1.47396	1.65327	-24.9792	1.56362
1.4766	1.65421	-24.4405	1.56541
1.47923	1.65516	-23.9018	1.5672
1.48185	1.65612	-23.3631	1.56899
1.48446	1.65709	-22.8244	1.57078
1.48706	1.65808	-22.2857	1.57257
1.48964	1.65908	-21.747	1.57436
1.49221	1.66009	-21.2083	1.57615
1.49477	1.66111	-20.6696	1.57794
1.49732	1.66214	-20.1309	1.57973
1.49985	1.66319	-19.5922	1.58152
1.50237	1.66425	-19.0535	1.58331
1.50488	1.66533	-18.5148	1.5851
1.50737	1.66642	-17.9761	1.58689
1.50984	1.66752	-17.4374	1.58868
1.5123	1.66864	-16.8987	1.59047
1.51475	1.66978	-16.36	1.59226
1.51718	1.67093	-15.8213	1.59405
1.51959	1.6721	-15.2826	1.59584
1.52199	1.67328	-14.7439	1.59763
1.52437	1.67448	-14.2052	1.59942
1.52673	1.6757	-13.6665	1.60122
1.52907	1.67694	-13.1278	1.60301
1.53139	1.6782	-12.5891	1.6048
1.5337	1.67947	-12.0504	1.60659
1.53599	1.68077	-11.5117	1.60838
1.53825	1.68208	-10.973	1.61017
1.5405	1.68341	-10.4343	1.61196
1.54273	1.68477	-9.89564	1.61375
1.54493	1.68614	-9.35694	1.61554
1.54712	1.68754	-8.81824	1.61733
1.54928	1.68896	-8.27954	1.61912
1.55142	1.6904	-7.74085	1.62091
1.55354	1.69186	-7.20215	1.6227
1.55564	1.69334	-6.66345	1.62449
1.55771	1.69485	-6.12476	1.62628
1.55976	1.69638	-5.58606	1.62807
1.56179	1.69794	-5.04736	1.62986
1.56379	1.69951	-4.50866	1.63165
1.56577	1.70111	-3.96997	1.63344
1.56773	1.70274	-3.43127	1.63523
1.56966	1.70439	-2.89257	1.63702
1.57157	1.70606	-2.35387	1.63881
1.57345	1.70776	-1.81518	1.6406
1.57531	1.70948	-1.27648	1.6424
1.57714	1.71123	-0.73778	1.64419
1.57895	1.713	-0.199083	1.64598
1.58073	1.7148	0.339615	1.64777
1.58249	1.71662	0.878312	1.64956
1.58423	1.71847	1.41701	1.65135
1.58594	1.72034	1.95571	1.65314
1.58762	1.72224	2.4944	1.65493
1.58928	1.72416	3.0331	1.65672
1.59092	1.7261	3.5718	1.65851
1.59253	1.72807	4.1105	1.6603
1.59412	1.73006	4.64919	1.66209
1.59568	1.73208	5.18789	1.66388
1.59723	1.73412	5.72659	1.66567
1.59874	1.73618	6.26529	1.66746
1.60024	1.73827	6.80398	1.66925
1.60171	1.74037	7.34268	1.67104
1.60316	1.74251	7.88138	1.67283
1.60459	1.74466	8.42008	1.67462
1.606	1.74683	8.95877	1.67641
1.60738	1.74903	9.49747	1.6782
1.60874	1.75125	10.0362	1.67999
1.61009	1.75348	10.5749	1.68179
1.61141	1.75574	11.1136	1.68358
1.61271	1.75802	11.6523	1.68537
1.614	1.76032	12.191	1.68716
1.61526	1.76263	12.7297	1.68895
1.61651	1.76497	13.2684	1.69074
1.61774	1.76732	13.8071	1.69253
1.61895	1.76969	14.3457	1.69432
1.62014	1.77208	14.8844	1.69611
1.62132	1.77448	15.4231	1.6979
1.62248	1.7769	15.9618	1.69969
1.62362	1.77934	16.5005	1.70148
1.62475	1.7818	17.0392	1.70327
1.62586	1.78426	17.5779	1.70506
1.62695	1.78675	18.1166	1.70685
1.62804	1.78925	18.6553	1.70864
1.62911	1.79176	19.194	1.71043
1.63016	1.79429	19.7327	1.71222
1.6312	1.79683	20.2714	1.71401
1.63223	1.79938	20.8101	1.7158
1.63324	1.80195	21.3488	1.71759
1.63425	1.80452	21.8875	1.71938
1.63524	1.80711	22.4262	1.72118
1.63621	1.80972	22.9649	1.72297
1.63718	1.81233	23.5036	1.72476
1.63814	1.81496	24.0423	1.72655
1.63908	1.81759	24.581	1.72834
1.64002	1.82024	25.1197	1.73013
1.64094	1.82289	25.6584	1.73192
1.64186	1.82556	26.1971	1.73371
1.64276	1.82823	26.7358	1.7355
1.64366	1.83092	27.2745	1.73729
1.64454	1.83361	27.8132	1.73908
1.64542	1.83632	28.3519	1.74087
1.64629	1.83903	28.8906	1.74266
1.64715	1.84175	29.4293	1.74445
1.64801	1.84448	29.968	1.74624
1.64885	1.84721	30.5067	1.74803
1.64969	1.84996	31.0454	1.74982
1.65052	1.85271	31.5841	1.75161
1.65134	1.85546	32.1228	1.7534
1.65216	1.85823	32.6615	1.75519
1.65297	1.861	33.2002	1.75698
1.65377	1.86378	33.7389	1.75877
1.65456	1.86657	34.2776	1.76056
1.65535	1.86936	34.8163	1.76236
1.65614	1.87215	35.355	1.76415
1.65692	1.87496	35.8936	1.76594
1.65769	1.87777	36.4323	1.76773
1.65845	1.88058	36.971	1.76952
1.65921	1.8834	37.5097	1.77131
1.65997	1.88623	38.0484	1.7731
1.66072	1.88906	38.5871	1.77489
1.66147	1.89189	39.1258	1.77668
1.66221	1.89473	39.6645	1.77847
1.66294	1.89758	40.2032	1.78026
1.66367	1.90043	40.7419	1.78205
1.6644	1.90328	41.2806	1.78384
1.66512	1.90614	41.8193	1.78563
1.66584	1.909	42.358	1.78742
1.66656	1.91187	42.8967	1.78921
1.66727	1.91474	43.4354	1.791
1.66797	1.91761	43.9741	1.79279
1.66867	1.92049	44.5128	1.79458
1.66937	1.92338	45.0515	1.79637
1.67007	1.92626	45.5902	1.79816
1.67076	1.92915	46.1289	1.79995
1.67145	1.93204	46.6676	1.80175
1.67213	1.93494	47.2063	1.80354
1.67281	1.93784	47.745	1.80533
1.67349	1.94074	48.2837	1.80712
1.67416	1.94365	48.8224	1.80891
1.67484	1.94656	49.3611	1.8107
1.6755	1.94947	49.8998	1.81249
1.67617	1.95239	50.4385	1.81428
1.67683	1.9553	50.9772	1.81607
1.67749	1.95822	51.5159	1.81786
1.67815	1.96115	52.0546	1.81965
1.67881	1.96407	52.5933	1.82144
1.67946	1.967	53.132	1.82323
1.68011	1.96993	53.6707	1.82502
1.68076	1.97287	54.2094	1.82681
1.6814	1.9758	54.7481	1.8286
1.68204	1.97874	55.2868	1.83039
1.68268	1.98168	55.8255	1.83218
1.68332	1.98462	56.3642	1.83397
1.68396	1.98757	56.9029	1.83576
1.68459	1.99052	57.4415	1.83755
1.68522	1.99346	57.9802	1.83934
1.68585	1.99642	58.5189	1.84114
1.68648	1.99937	59.0576	1.84293
1.68711	2.00232	59.5963	1.84472
1.68773	2.00528	60.135	1.84651

## Sheet: Fig-3e
Lower95%	Upper95%	N-excitability	Tau-SUVR
0.441509	0.94486	-11.2391	0.693184
0.454694	0.953592	-11.044	0.704143
0.467862	0.962343	-10.8488	0.715102
0.481011	0.971112	-10.6537	0.726062
0.494141	0.9799	-10.4585	0.737021
0.507252	0.988708	-10.2634	0.74798
0.520343	0.997535	-10.0682	0.758939
0.533413	1.00638	-9.87307	0.769898
0.546462	1.01525	-9.67792	0.780857
0.559489	1.02414	-9.48277	0.791816
0.572494	1.03306	-9.28762	0.802776
0.585477	1.04199	-9.09247	0.813735
0.598435	1.05095	-8.89733	0.824694
0.61137	1.05994	-8.70218	0.835653
0.62428	1.06894	-8.50703	0.846612
0.637164	1.07798	-8.31188	0.857571
0.650023	1.08704	-8.11673	0.86853
0.662854	1.09612	-7.92159	0.879489
0.675658	1.10524	-7.72644	0.890449
0.688434	1.11438	-7.53129	0.901408
0.701181	1.12355	-7.33614	0.912367
0.713898	1.13275	-7.14099	0.923326
0.726585	1.14198	-6.94585	0.934285
0.739241	1.15125	-6.7507	0.945244
0.751865	1.16054	-6.55555	0.956203
0.764456	1.16987	-6.3604	0.967162
0.777013	1.17923	-6.16525	0.978122
0.789537	1.18862	-5.97011	0.989081
0.802025	1.19806	-5.77496	1.00004
0.814477	1.20752	-5.57981	1.011
0.826892	1.21702	-5.38466	1.02196
0.83927	1.22656	-5.18951	1.03292
0.851609	1.23614	-4.99437	1.04388
0.863909	1.24576	-4.79922	1.05484
0.876168	1.25542	-4.60407	1.06579
0.888387	1.26512	-4.40892	1.07675
0.900564	1.27486	-4.21377	1.08771
0.912699	1.28465	-4.01863	1.09867
0.924789	1.29447	-3.82348	1.10963
0.936836	1.30434	-3.62833	1.12059
0.948838	1.31426	-3.43318	1.13155
0.960794	1.32422	-3.23803	1.14251
0.972703	1.33423	-3.04289	1.15347
0.984565	1.34429	-2.84774	1.16443
0.996379	1.35439	-2.65259	1.17539
1.00814	1.36455	-2.45744	1.18635
1.01986	1.37475	-2.26229	1.1973
1.03153	1.385	-2.06715	1.20826
1.04314	1.3953	-1.872	1.21922
1.05471	1.40566	-1.67685	1.23018
1.06622	1.41606	-1.4817	1.24114
1.07768	1.42652	-1.28655	1.2521
1.08909	1.43703	-1.09141	1.26306
1.10044	1.44759	-0.896257	1.27402
1.11174	1.45821	-0.701109	1.28498
1.12299	1.46888	-0.505961	1.29594
1.13419	1.47961	-0.310813	1.3069
1.14532	1.49038	-0.115665	1.31785
1.15641	1.50122	0.0794832	1.32881
1.16744	1.51211	0.274631	1.33977
1.17842	1.52305	0.469779	1.35073
1.18934	1.53404	0.664927	1.36169
1.2002	1.5451	0.860075	1.37265
1.21102	1.5562	1.05522	1.38361
1.22177	1.56736	1.25037	1.39457
1.23248	1.57858	1.44552	1.40553
1.24313	1.58984	1.64067	1.41649
1.25373	1.60117	1.83582	1.42745
1.26427	1.61254	2.03096	1.43841
1.27476	1.62397	2.22611	1.44936
1.2852	1.63545	2.42126	1.46032
1.29558	1.64698	2.61641	1.47128
1.30592	1.65857	2.81156	1.48224
1.3162	1.6702	3.0067	1.4932
1.32643	1.68189	3.20185	1.50416
1.33662	1.69362	3.397	1.51512
1.34675	1.70541	3.59215	1.52608
1.35684	1.71724	3.7873	1.53704
1.36687	1.72912	3.98244	1.548
1.37687	1.74105	4.17759	1.55896
1.38681	1.75302	4.37274	1.56991
1.39671	1.76504	4.56789	1.58087
1.40656	1.7771	4.76304	1.59183
1.41637	1.78921	4.95818	1.60279
1.42614	1.80136	5.15333	1.61375
1.43587	1.81355	5.34848	1.62471
1.44555	1.82579	5.54363	1.63567
1.45519	1.83806	5.73878	1.64663
1.4648	1.85038	5.93392	1.65759
1.47436	1.86273	6.12907	1.66855
1.48389	1.87512	6.32422	1.67951
1.49338	1.88755	6.51937	1.69047
1.50283	1.90002	6.71452	1.70142
1.51225	1.91252	6.90966	1.71238
1.52163	1.92506	7.10481	1.72334
1.53098	1.93763	7.29996	1.7343
1.54029	1.95023	7.49511	1.74526
1.54957	1.96287	7.69026	1.75622
1.55882	1.97554	7.88541	1.76718
1.56804	1.98823	8.08055	1.77814
1.57723	2.00096	8.2757	1.7891
1.58639	2.01372	8.47085	1.80006
1.59552	2.02651	8.666	1.81102
1.60463	2.03932	8.86115	1.82197
1.6137	2.05216	9.05629	1.83293
1.62275	2.06503	9.25144	1.84389
1.63178	2.07793	9.44659	1.85485
1.64078	2.09085	9.64174	1.86581
1.64975	2.10379	9.83689	1.87677
1.6587	2.11676	10.032	1.88773
1.66763	2.12975	10.2272	1.89869
1.67653	2.14276	10.4223	1.90965
1.68542	2.1558	10.6175	1.92061
1.69428	2.16885	10.8126	1.93157
1.70312	2.18193	11.0078	1.94253
1.71194	2.19503	11.2029	1.95348
1.72074	2.20815	11.3981	1.96444
1.72952	2.22129	11.5932	1.9754
1.73828	2.23444	11.7884	1.98636
1.74702	2.24762	11.9835	1.99732
1.75575	2.26081	12.1787	2.00828
1.76446	2.27402	12.3738	2.01924
1.77315	2.28725	12.569	2.0302
1.78182	2.30049	12.7641	2.04116
1.79048	2.31375	12.9593	2.05212
1.79913	2.32702	13.1544	2.06308
1.80776	2.34031	13.3496	2.07403
1.81637	2.35362	13.5447	2.08499
1.82497	2.36694	13.7398	2.09595
1.83355	2.38027	13.935	2.10691
1.84212	2.39362	14.1301	2.11787
1.85068	2.40698	14.3253	2.12883
1.85923	2.42035	14.5204	2.13979
1.86776	2.43374	14.7156	2.15075
1.87628	2.44713	14.9107	2.16171
1.88479	2.46054	15.1059	2.17267
1.89329	2.47397	15.301	2.18363
1.90177	2.4874	15.4962	2.19459
1.91024	2.50084	15.6913	2.20554
1.91871	2.5143	15.8865	2.2165
1.92716	2.52777	16.0816	2.22746
1.9356	2.54124	16.2768	2.23842
1.94403	2.55473	16.4719	2.24938
1.95246	2.56822	16.6671	2.26034
1.96087	2.58173	16.8622	2.2713
1.96927	2.59524	17.0574	2.28226
1.97767	2.60877	17.2525	2.29322
1.98605	2.6223	17.4477	2.30418
1.99443	2.63584	17.6428	2.31514
2.0028	2.64939	17.838	2.32609
2.01116	2.66295	18.0331	2.33705
2.01951	2.67652	18.2283	2.34801
2.02785	2.69009	18.4234	2.35897
2.03619	2.70367	18.6185	2.36993
2.04452	2.71726	18.8137	2.38089
2.05284	2.73086	19.0088	2.39185
2.06115	2.74446	19.204	2.40281
2.06946	2.75807	19.3991	2.41377
2.07776	2.77169	19.5943	2.42473
2.08606	2.78532	19.7894	2.43569
2.09434	2.79895	19.9846	2.44665
2.10262	2.81258	20.1797	2.4576
2.1109	2.82623	20.3749	2.46856
2.11917	2.83988	20.57	2.47952
2.12743	2.85353	20.7652	2.49048
2.13569	2.8672	20.9603	2.50144
2.14394	2.88086	21.1555	2.5124
2.15218	2.89454	21.3506	2.52336
2.16042	2.90821	21.5458	2.53432
2.16866	2.9219	21.7409	2.54528
2.17689	2.93559	21.9361	2.55624
2.18511	2.94928	22.1312	2.5672
2.19333	2.96298	22.3264	2.57815
2.20154	2.97668	22.5215	2.58911
2.20975	2.99039	22.7167	2.60007
2.21796	3.00411	22.9118	2.61103
2.22616	3.01782	23.107	2.62199
2.23435	3.03155	23.3021	2.63295
2.24255	3.04527	23.4972	2.64391
2.25073	3.059	23.6924	2.65487
2.25892	3.07274	23.8875	2.66583
2.26709	3.08648	24.0827	2.67679
2.27527	3.10022	24.2778	2.68775
2.28344	3.11397	24.473	2.69871
2.29161	3.12772	24.6681	2.70966
2.29977	3.14148	24.8633	2.72062
2.30793	3.15524	25.0584	2.73158
2.31608	3.169	25.2536	2.74254
2.32424	3.18277	25.4487	2.7535
2.33238	3.19654	25.6439	2.76446
2.34053	3.21031	25.839	2.77542
2.34867	3.22409	26.0342	2.78638
2.35681	3.23787	26.2293	2.79734
2.36494	3.25165	26.4245	2.8083
2.37307	3.26544	26.6196	2.81926
2.3812	3.27923	26.8148	2.83021
2.38933	3.29302	27.0099	2.84117
2.39745	3.30681	27.2051	2.85213
2.40557	3.32061	27.4002	2.86309
2.41369	3.33442	27.5954	2.87405

## Sheet: Fig-3f
Lower95%	Upper95%	N-fragility	Tau-SUVR
1.37624	1.85556	-32.6215	1.6159
1.37853	1.85595	-32.1914	1.61724
1.38081	1.85635	-31.7614	1.61858
1.38308	1.85675	-31.3313	1.61992
1.38534	1.85717	-30.9012	1.62125
1.38759	1.85759	-30.4711	1.62259
1.38983	1.85803	-30.041	1.62393
1.39206	1.85847	-29.611	1.62527
1.39428	1.85893	-29.1809	1.6266
1.39649	1.85939	-28.7508	1.62794
1.39869	1.85986	-28.3207	1.62928
1.40089	1.86035	-27.8906	1.63062
1.40307	1.86084	-27.4606	1.63195
1.40524	1.86135	-27.0305	1.63329
1.4074	1.86186	-26.6004	1.63463
1.40955	1.86239	-26.1703	1.63597
1.41169	1.86292	-25.7402	1.63731
1.41381	1.86347	-25.3102	1.63864
1.41593	1.86403	-24.8801	1.63998
1.41804	1.8646	-24.45	1.64132
1.42013	1.86518	-24.0199	1.64266
1.42221	1.86577	-23.5898	1.64399
1.42429	1.86638	-23.1598	1.64533
1.42635	1.86699	-22.7297	1.64667
1.4284	1.86762	-22.2996	1.64801
1.43043	1.86825	-21.8695	1.64934
1.43246	1.8689	-21.4394	1.65068
1.43447	1.86957	-21.0094	1.65202
1.43647	1.87024	-20.5793	1.65336
1.43846	1.87093	-20.1492	1.65469
1.44044	1.87162	-19.7191	1.65603
1.4424	1.87233	-19.289	1.65737
1.44436	1.87306	-18.859	1.65871
1.4463	1.87379	-18.4289	1.66004
1.44822	1.87454	-17.9988	1.66138
1.45014	1.8753	-17.5687	1.66272
1.45204	1.87608	-17.1386	1.66406
1.45393	1.87687	-16.7086	1.6654
1.4558	1.87767	-16.2785	1.66673
1.45766	1.87848	-15.8484	1.66807
1.45951	1.87931	-15.4183	1.66941
1.46134	1.88015	-14.9882	1.67075
1.46317	1.881	-14.5582	1.67208
1.46497	1.88187	-14.1281	1.67342
1.46677	1.88275	-13.698	1.67476
1.46855	1.88365	-13.2679	1.6761
1.47031	1.88456	-12.8379	1.67743
1.47207	1.88548	-12.4078	1.67877
1.4738	1.88642	-11.9777	1.68011
1.47553	1.88737	-11.5476	1.68145
1.47724	1.88833	-11.1175	1.68278
1.47893	1.88931	-10.6875	1.68412
1.48061	1.89031	-10.2574	1.68546
1.48228	1.89132	-9.82729	1.6868
1.48393	1.89234	-9.39721	1.68814
1.48557	1.89338	-8.96713	1.68947
1.48719	1.89443	-8.53705	1.69081
1.4888	1.8955	-8.10697	1.69215
1.49039	1.89658	-7.67689	1.69349
1.49197	1.89767	-7.24681	1.69482
1.49354	1.89879	-6.81673	1.69616
1.49508	1.89991	-6.38665	1.6975
1.49662	1.90105	-5.95657	1.69884
1.49814	1.90221	-5.52649	1.70017
1.49964	1.90338	-5.09641	1.70151
1.50113	1.90457	-4.66633	1.70285
1.5026	1.90577	-4.23625	1.70419
1.50406	1.90699	-3.80617	1.70552
1.5055	1.90822	-3.37609	1.70686
1.50693	1.90947	-2.94601	1.7082
1.50834	1.91073	-2.51593	1.70954
1.50974	1.91201	-2.08585	1.71087
1.51112	1.9133	-1.65577	1.71221
1.51249	1.91461	-1.22569	1.71355
1.51384	1.91594	-0.795615	1.71489
1.51518	1.91728	-0.365535	1.71623
1.5165	1.91863	0.064545	1.71756
1.5178	1.92	0.494625	1.7189
1.51909	1.92138	0.924705	1.72024
1.52037	1.92278	1.35478	1.72158
1.52163	1.9242	1.78486	1.72291
1.52287	1.92563	2.21494	1.72425
1.5241	1.92708	2.64502	1.72559
1.52531	1.92854	3.0751	1.72693
1.52651	1.93001	3.50518	1.72826
1.5277	1.93151	3.93526	1.7296
1.52887	1.93301	4.36534	1.73094
1.53002	1.93453	4.79542	1.73228
1.53116	1.93607	5.2255	1.73361
1.53228	1.93762	5.65558	1.73495
1.53339	1.93919	6.08566	1.73629
1.53448	1.94077	6.51574	1.73763
1.53556	1.94237	6.94582	1.73896
1.53663	1.94398	7.3759	1.7403
1.53768	1.9456	7.80598	1.74164
1.53871	1.94724	8.23606	1.74298
1.53973	1.9489	8.66614	1.74432
1.54074	1.95057	9.09622	1.74565
1.54173	1.95225	9.5263	1.74699
1.54271	1.95395	9.95638	1.74833
1.54367	1.95566	10.3865	1.74967
1.54462	1.95739	10.8165	1.751
1.54555	1.95913	11.2466	1.75234
1.54647	1.96089	11.6767	1.75368
1.54738	1.96266	12.1068	1.75502
1.54827	1.96444	12.5369	1.75635
1.54915	1.96624	12.9669	1.75769
1.55001	1.96805	13.397	1.75903
1.55086	1.96987	13.8271	1.76037
1.5517	1.97171	14.2572	1.7617
1.55253	1.97356	14.6873	1.76304
1.55334	1.97542	15.1173	1.76438
1.55414	1.9773	15.5474	1.76572
1.55492	1.97919	15.9775	1.76706
1.55569	1.98109	16.4076	1.76839
1.55645	1.98301	16.8377	1.76973
1.5572	1.98494	17.2677	1.77107
1.55793	1.98688	17.6978	1.77241
1.55865	1.98884	18.1279	1.77374
1.55936	1.9908	18.558	1.77508
1.56005	1.99278	18.9881	1.77642
1.56074	1.99477	19.4181	1.77776
1.56141	1.99678	19.8482	1.77909
1.56207	1.99879	20.2783	1.78043
1.56272	2.00082	20.7084	1.78177
1.56335	2.00286	21.1385	1.78311
1.56398	2.00491	21.5685	1.78444
1.56459	2.00698	21.9986	1.78578
1.56519	2.00905	22.4287	1.78712
1.56578	2.01114	22.8588	1.78846
1.56636	2.01323	23.2889	1.78979
1.56692	2.01534	23.7189	1.79113
1.56748	2.01746	24.149	1.79247
1.56802	2.01959	24.5791	1.79381
1.56856	2.02173	25.0092	1.79515
1.56908	2.02388	25.4393	1.79648
1.56959	2.02605	25.8693	1.79782
1.5701	2.02822	26.2994	1.79916
1.57059	2.0304	26.7295	1.8005
1.57107	2.0326	27.1596	1.80183
1.57154	2.0348	27.5897	1.80317
1.57201	2.03701	28.0197	1.80451
1.57246	2.03924	28.4498	1.80585
1.5729	2.04147	28.8799	1.80718
1.57333	2.04371	29.31	1.80852
1.57376	2.04596	29.7401	1.80986
1.57417	2.04822	30.1701	1.8112
1.57457	2.0505	30.6002	1.81253
1.57497	2.05278	31.0303	1.81387
1.57535	2.05507	31.4604	1.81521
1.57573	2.05736	31.8905	1.81655
1.5761	2.05967	32.3205	1.81789
1.57646	2.06199	32.7506	1.81922
1.57681	2.06431	33.1807	1.82056
1.57715	2.06665	33.6108	1.8219
1.57748	2.06899	34.0409	1.82324
1.57781	2.07134	34.4709	1.82457
1.57813	2.0737	34.901	1.82591
1.57843	2.07606	35.3311	1.82725
1.57874	2.07844	35.7612	1.82859
1.57903	2.08082	36.1913	1.82992
1.57931	2.08321	36.6213	1.83126
1.57959	2.08561	37.0514	1.8326
1.57986	2.08801	37.4815	1.83394
1.58012	2.09043	37.9116	1.83527
1.58038	2.09285	38.3417	1.83661
1.58062	2.09528	38.7717	1.83795
1.58086	2.09771	39.2018	1.83929
1.58109	2.10016	39.6319	1.84062
1.58132	2.10261	40.062	1.84196
1.58154	2.10506	40.492	1.8433
1.58175	2.10753	40.9221	1.84464
1.58195	2.11	41.3522	1.84598
1.58215	2.11247	41.7823	1.84731
1.58234	2.11496	42.2124	1.84865
1.58253	2.11745	42.6424	1.84999
1.5827	2.11995	43.0725	1.85133
1.58288	2.12245	43.5026	1.85266
1.58304	2.12496	43.9327	1.854
1.5832	2.12748	44.3628	1.85534
1.58335	2.13	44.7928	1.85668
1.5835	2.13253	45.2229	1.85801
1.58364	2.13506	45.653	1.85935
1.58378	2.1376	46.0831	1.86069
1.5839	2.14015	46.5132	1.86203
1.58403	2.1427	46.9432	1.86336
1.58415	2.14526	47.3733	1.8647
1.58426	2.14782	47.8034	1.86604
1.58436	2.15039	48.2335	1.86738
1.58446	2.15297	48.6636	1.86872
1.58456	2.15555	49.0936	1.87005
1.58465	2.15813	49.5237	1.87139
1.58473	2.16072	49.9538	1.87273
1.58481	2.16332	50.3839	1.87407
1.58489	2.16592	50.814	1.8754
1.58496	2.16852	51.244	1.87674
1.58502	2.17113	51.6741	1.87808
1.58508	2.17375	52.1042	1.87942
1.58514	2.17637	52.5343	1.88075
1.58519	2.179	52.9644	1.88209

## Sheet: Fig-4d
Lower95%	Upper95%	N-excitability	FDG-SUVR
-2.3311	11.5722	-31.7711	4.62054
-2.40669	11.3674	-31.4728	4.48036
-2.48228	11.1626	-31.1744	4.34018
-2.55787	10.9579	-30.8761	4.2
-2.63348	10.7531	-30.5778	4.05981
-2.70909	10.5484	-30.2795	3.91963
-2.7847	10.3436	-29.9811	3.77945
-2.86033	10.1389	-29.6828	3.63927
-2.93596	9.93414	-29.3845	3.49909
-3.0116	9.72942	-29.0862	3.35891
-3.08725	9.5247	-28.7878	3.21873
-3.1629	9.32	-28.4895	3.07855
-3.23857	9.1153	-28.1912	2.93837
-3.31424	8.91061	-27.8929	2.79818
-3.38992	8.70593	-27.5945	2.658
-3.46561	8.50126	-27.2962	2.51782
-3.54132	8.2966	-26.9979	2.37764
-3.61703	8.09195	-26.6996	2.23746
-3.69275	7.88731	-26.4012	2.09728
-3.76848	7.68268	-26.1029	1.9571
-3.84423	7.47806	-25.8046	1.81692
-3.91998	7.27345	-25.5063	1.67673
-3.99575	7.06885	-25.208	1.53655
-4.07153	6.86427	-24.9096	1.39637
-4.14732	6.6597	-24.6113	1.25619
-4.22312	6.45514	-24.313	1.11601
-4.29894	6.2506	-24.0147	0.975829
-4.37477	6.04607	-23.7163	0.835648
-4.45062	5.84155	-23.418	0.695466
-4.52648	5.63705	-23.1197	0.555285
-4.60236	5.43257	-22.8214	0.415104
-4.67826	5.2281	-22.523	0.274923
-4.75417	5.02365	-22.2247	0.134742
-4.8301	4.81922	-21.9264	-0.00543965
-4.90605	4.61481	-21.6281	-0.145621
-4.98202	4.41041	-21.3297	-0.285802
-5.058	4.20604	-21.0314	-0.425983
-5.13401	4.00168	-20.7331	-0.566164
-5.21004	3.79735	-20.4348	-0.706346
-5.2861	3.59304	-20.1364	-0.846527
-5.36217	3.38876	-19.8381	-0.986708
-5.43827	3.18449	-19.5398	-1.12689
-5.5144	2.98026	-19.2415	-1.26707
-5.59056	2.77605	-18.9432	-1.40725
-5.66674	2.57187	-18.6448	-1.54743
-5.74295	2.36772	-18.3465	-1.68761
-5.81919	2.1636	-18.0482	-1.8278
-5.89547	1.95952	-17.7499	-1.96798
-5.97178	1.75547	-17.4515	-2.10816
-6.04813	1.55145	-17.1532	-2.24834
-6.12451	1.34747	-16.8549	-2.38852
-6.20094	1.14353	-16.5566	-2.5287
-6.2774	0.939638	-16.2582	-2.66888
-6.35391	0.735786	-15.9599	-2.80906
-6.43047	0.531981	-15.6616	-2.94924
-6.50708	0.328225	-15.3633	-3.08943
-6.58373	0.124521	-15.0649	-3.22961
-6.66045	-0.0791284	-14.7666	-3.36979
-6.73722	-0.282719	-14.4683	-3.50997
-6.81405	-0.486248	-14.17	-3.65015
-6.89095	-0.689712	-13.8716	-3.79033
-6.96792	-0.893106	-13.5733	-3.93051
-7.04496	-1.09643	-13.275	-4.07069
-7.12208	-1.29967	-12.9767	-4.21088
-7.19929	-1.50282	-12.6784	-4.35106
-7.27659	-1.70589	-12.38	-4.49124
-7.35398	-1.90886	-12.0817	-4.63142
-7.43147	-2.11173	-11.7834	-4.7716
-7.50908	-2.31448	-11.4851	-4.91178
-7.5868	-2.51712	-11.1867	-5.05196
-7.66465	-2.71963	-10.8884	-5.19214
-7.74264	-2.92201	-10.5901	-5.33232
-7.82078	-3.12423	-10.2918	-5.47251
-7.89908	-3.3263	-9.99344	-5.61269
-7.97755	-3.52819	-9.69512	-5.75287
-8.05621	-3.72989	-9.39679	-5.89305
-8.13507	-3.93139	-9.09847	-6.03323
-8.21416	-4.13266	-8.80014	-6.17341
-8.29349	-4.33369	-8.50182	-6.31359
-8.37309	-4.53445	-8.2035	-6.45377
-8.45299	-4.73492	-7.90517	-6.59396
-8.53321	-4.93507	-7.60685	-6.73414
-8.61378	-5.13485	-7.30852	-6.87432
-8.69475	-5.33425	-7.0102	-7.0145
-8.77616	-5.5332	-6.71188	-7.15468
-8.85806	-5.73167	-6.41355	-7.29486
-8.9405	-5.92959	-6.11523	-7.43504
-9.02355	-6.1269	-5.81691	-7.57522
-9.10728	-6.32353	-5.51858	-7.71541
-9.19178	-6.51939	-5.22026	-7.85559
-9.27716	-6.71438	-4.92193	-7.99577
-9.36352	-6.90838	-4.62361	-8.13595
-9.45101	-7.10125	-4.32529	-8.27613
-9.53978	-7.29284	-4.02696	-8.41631
-9.63002	-7.48297	-3.72864	-8.55649
-9.72193	-7.67141	-3.43032	-8.69667
-9.81578	-7.85793	-3.13199	-8.83685
-9.91184	-8.04223	-2.83367	-8.97704
-10.0105	-8.22398	-2.53534	-9.11722
-10.112	-8.40282	-2.23702	-9.2574
-10.2168	-8.57833	-1.9387	-9.39758
-10.3255	-8.75006	-1.64037	-9.53776
-10.4383	-8.91755	-1.34205	-9.67794
-10.5559	-9.08031	-1.04373	-9.81812
-10.6787	-9.23792	-0.745402	-9.9583
-10.807	-9.38997	-0.447078	-10.0985
-10.9411	-9.53621	-0.148754	-10.2387
-11.0812	-9.67646	0.14957	-10.3788
-11.2273	-9.81074	0.447893	-10.519
-11.3792	-9.93919	0.746217	-10.6592
-11.5367	-10.0621	1.04454	-10.7994
-11.6993	-10.1798	1.34286	-10.9396
-11.8667	-10.2928	1.64119	-11.0798
-12.0383	-10.4015	1.93951	-11.2199
-12.2138	-10.5065	2.23784	-11.3601
-12.3925	-10.6081	2.53616	-11.5003
-12.5742	-10.7067	2.83448	-11.6405
-12.7585	-10.8029	3.13281	-11.7807
-12.9449	-10.8968	3.43113	-11.9208
-13.1333	-10.9887	3.72946	-12.061
-13.3234	-11.079	4.02778	-12.2012
-13.515	-11.1678	4.3261	-12.3414
-13.7078	-11.2553	4.62443	-12.4816
-13.9018	-11.3417	4.92275	-12.6217
-14.0967	-11.4271	5.22107	-12.7619
-14.2926	-11.5116	5.5194	-12.9021
-14.4892	-11.5954	5.81772	-13.0423
-14.6865	-11.6785	6.11605	-13.1825
-14.8844	-11.7609	6.41437	-13.3227
-15.0828	-11.8428	6.71269	-13.4628
-15.2818	-11.9242	7.01102	-13.603
-15.4812	-12.0052	7.30934	-13.7432
-15.6809	-12.0858	7.60766	-13.8834
-15.8811	-12.166	7.90599	-14.0236
-16.0815	-12.2459	8.20431	-14.1637
-16.2823	-12.3255	8.50264	-14.3039
-16.4833	-12.4049	8.80096	-14.4441
-16.6846	-12.484	9.09928	-14.5843
-16.8861	-12.5628	9.39761	-14.7245
-17.0878	-12.6415	9.69593	-14.8646
-17.2897	-12.72	9.99425	-15.0048
-17.4917	-12.7983	10.2926	-15.145
-17.6939	-12.8764	10.5909	-15.2852
-17.8963	-12.9544	10.8892	-15.4254
-18.0988	-13.0323	11.1875	-15.5656
-18.3015	-13.11	11.4859	-15.7057
-18.5042	-13.1876	11.7842	-15.8459
-18.7071	-13.2651	12.0825	-15.9861
-18.91	-13.3425	12.3808	-16.1263
-19.1131	-13.4198	12.6792	-16.2665
-19.3163	-13.497	12.9775	-16.4066
-19.5195	-13.5741	13.2758	-16.5468
-19.7228	-13.6512	13.5741	-16.687
-19.9262	-13.7281	13.8725	-16.8272
-20.1297	-13.805	14.1708	-16.9674
-20.3332	-13.8819	14.4691	-17.1075
-20.5368	-13.9587	14.7674	-17.2477
-20.7404	-14.0354	15.0658	-17.3879
-20.9441	-14.112	15.3641	-17.5281
-21.1479	-14.1886	15.6624	-17.6683
-21.3517	-14.2652	15.9607	-17.8085
-21.5556	-14.3417	16.2591	-17.9486
-21.7595	-14.4182	16.5574	-18.0888
-21.9634	-14.4946	16.8557	-18.229
-22.1674	-14.571	17.154	-18.3692
-22.3714	-14.6473	17.4523	-18.5094
-22.5754	-14.7236	17.7507	-18.6495
-22.7795	-14.7999	18.049	-18.7897
-22.9836	-14.8762	18.3473	-18.9299
-23.1878	-14.9524	18.6456	-19.0701
-23.392	-15.0286	18.944	-19.2103
-23.5962	-15.1047	19.2423	-19.3504
-23.8004	-15.1808	19.5406	-19.4906
-24.0047	-15.257	19.8389	-19.6308
-24.2089	-15.333	20.1373	-19.771
-24.4133	-15.4091	20.4356	-19.9112
-24.6176	-15.4851	20.7339	-20.0514
-24.8219	-15.5611	21.0322	-20.1915
-25.0263	-15.6371	21.3306	-20.3317
-25.2307	-15.7131	21.6289	-20.4719
-25.4351	-15.789	21.9272	-20.6121
-25.6396	-15.865	22.2255	-20.7523
-25.844	-15.9409	22.5239	-20.8924
-26.0485	-16.0168	22.8222	-21.0326
-26.253	-16.0926	23.1205	-21.1728
-26.4575	-16.1685	23.4188	-21.313
-26.662	-16.2444	23.7171	-21.4532
-26.8665	-16.3202	24.0155	-21.5933
-27.071	-16.396	24.3138	-21.7335
-27.2756	-16.4718	24.6121	-21.8737
-27.4802	-16.5476	24.9104	-22.0139
-27.6848	-16.6234	25.2088	-22.1541
-27.8893	-16.6991	25.5071	-22.2942
-28.094	-16.7749	25.8054	-22.4344
-28.2986	-16.8506	26.1037	-22.5746
-28.5032	-16.9264	26.4021	-22.7148
-28.7078	-17.0021	26.7004	-22.855
-28.9125	-17.0778	26.9987	-22.9952
-29.1172	-17.1535	27.297	-23.1353
-29.3218	-17.2292	27.5954	-23.2755

## Sheet: Fig-4e
Lower95%	Upper95%	N-fragility	FDG-SUVR
-13.6626	-3.31903	-50.3967	-8.4908
-13.6266	-3.39614	-49.8413	-8.51138
-13.5907	-3.47326	-49.2858	-8.53196
-13.5547	-3.55037	-48.7304	-8.55254
-13.5188	-3.62747	-48.175	-8.57311
-13.4828	-3.70457	-47.6195	-8.59369
-13.4469	-3.78167	-47.0641	-8.61427
-13.4109	-3.85876	-46.5086	-8.63485
-13.375	-3.93584	-45.9532	-8.65542
-13.3391	-4.01292	-45.3978	-8.676
-13.3032	-4.09	-44.8423	-8.69658
-13.2672	-4.16707	-44.2869	-8.71716
-13.2313	-4.24414	-43.7315	-8.73774
-13.1954	-4.3212	-43.176	-8.75831
-13.1595	-4.39825	-42.6206	-8.77889
-13.1236	-4.4753	-42.0652	-8.79947
-13.0878	-4.55234	-41.5097	-8.82005
-13.0519	-4.62938	-40.9543	-8.84063
-13.016	-4.70641	-40.3989	-8.8612
-12.9801	-4.78343	-39.8434	-8.88178
-12.9443	-4.86045	-39.288	-8.90236
-12.9084	-4.93745	-38.7325	-8.92294
-12.8726	-5.01445	-38.1771	-8.94352
-12.8367	-5.09144	-37.6217	-8.96409
-12.8009	-5.16842	-37.0662	-8.98467
-12.7651	-5.2454	-36.5108	-9.00525
-12.7293	-5.32236	-35.9554	-9.02583
-12.6935	-5.39931	-35.3999	-9.04641
-12.6577	-5.47625	-34.8445	-9.06698
-12.6219	-5.55319	-34.2891	-9.08756
-12.5862	-5.63011	-33.7336	-9.10814
-12.5504	-5.70701	-33.1782	-9.12872
-12.5147	-5.78391	-32.6227	-9.1493
-12.479	-5.86079	-32.0673	-9.16987
-12.4432	-5.93766	-31.5119	-9.19045
-12.4075	-6.01451	-30.9564	-9.21103
-12.3719	-6.09135	-30.401	-9.23161
-12.3362	-6.16817	-29.8456	-9.25218
-12.3006	-6.24497	-29.2901	-9.27276
-12.2649	-6.32176	-28.7347	-9.29334
-12.2293	-6.39852	-28.1793	-9.31392
-12.1937	-6.47527	-27.6238	-9.3345
-12.1582	-6.55199	-27.0684	-9.35507
-12.1226	-6.62869	-26.513	-9.37565
-12.0871	-6.70537	-25.9575	-9.39623
-12.0516	-6.78202	-25.4021	-9.41681
-12.0161	-6.85864	-24.8466	-9.43739
-11.9807	-6.93523	-24.2912	-9.45796
-11.9453	-7.01179	-23.7358	-9.47854
-11.9099	-7.08832	-23.1803	-9.49912
-11.8746	-7.16481	-22.6249	-9.5197
-11.8393	-7.24126	-22.0695	-9.54028
-11.804	-7.31767	-21.514	-9.56085
-11.7688	-7.39404	-20.9586	-9.58143
-11.7337	-7.47035	-20.4032	-9.60201
-11.6986	-7.54662	-19.8477	-9.62259
-11.6635	-7.62282	-19.2923	-9.64317
-11.6285	-7.69897	-18.7369	-9.66374
-11.5936	-7.77505	-18.1814	-9.68432
-11.5587	-7.85105	-17.626	-9.7049
-11.524	-7.92698	-17.0705	-9.72548
-11.4893	-8.00281	-16.5151	-9.74606
-11.4547	-8.07855	-15.9597	-9.76663
-11.4202	-8.15419	-15.4042	-9.78721
-11.3859	-8.22971	-14.8488	-9.80779
-11.3516	-8.3051	-14.2934	-9.82837
-11.3175	-8.38034	-13.7379	-9.84895
-11.2836	-8.45543	-13.1825	-9.86952
-11.2499	-8.53033	-12.6271	-9.8901
-11.2163	-8.60503	-12.0716	-9.91068
-11.183	-8.67951	-11.5162	-9.93126
-11.15	-8.75372	-10.9608	-9.95183
-11.1172	-8.82764	-10.4053	-9.97241
-11.0848	-8.90121	-9.84988	-9.99299
-11.0527	-8.9744	-9.29444	-10.0136
-11.0212	-9.04713	-8.73901	-10.0341
-10.9901	-9.11933	-8.18357	-10.0547
-10.9597	-9.19091	-7.62814	-10.0753
-10.93	-9.26175	-7.0727	-10.0959
-10.9012	-9.33171	-6.51726	-10.1165
-10.8735	-9.40062	-5.96183	-10.137
-10.847	-9.46825	-5.40639	-10.1576
-10.8221	-9.53432	-4.85096	-10.1782
-10.7991	-9.59848	-4.29552	-10.1988
-10.7784	-9.66027	-3.74009	-10.2193
-10.7607	-9.71915	-3.18465	-10.2399
-10.7466	-9.77442	-2.62921	-10.2605
-10.7369	-9.82525	-2.07378	-10.2811
-10.7326	-9.8707	-1.51834	-10.3017
-10.7347	-9.90982	-0.962906	-10.3222
-10.7439	-9.9417	-0.407471	-10.3428
-10.761	-9.96575	0.147965	-10.3634
-10.7862	-9.98174	0.703401	-10.384
-10.8191	-9.98996	1.25884	-10.4045
-10.8592	-9.99107	1.81427	-10.4251
-10.9055	-9.98596	2.36971	-10.4457
-10.957	-9.97561	2.92514	-10.4663
-11.0128	-9.96095	3.48058	-10.4869
-11.0721	-9.94279	4.03602	-10.5074
-11.1342	-9.92179	4.59145	-10.528
-11.1987	-9.89849	5.14689	-10.5486
-11.265	-9.87334	5.70232	-10.5692
-11.3328	-9.84668	6.25776	-10.5898
-11.4019	-9.81877	6.8132	-10.6103
-11.472	-9.78983	7.36863	-10.6309
-11.5429	-9.76003	7.92407	-10.6515
-11.6146	-9.72952	8.4795	-10.6721
-11.6869	-9.69839	9.03494	-10.6926
-11.7597	-9.66675	9.59037	-10.7132
-11.8329	-9.63466	10.1458	-10.7338
-11.9066	-9.60219	10.7012	-10.7544
-11.9805	-9.56939	11.2567	-10.775
-12.0548	-9.53629	11.8121	-10.7955
-12.1293	-9.50294	12.3676	-10.8161
-12.204	-9.46937	12.923	-10.8367
-12.2789	-9.43559	13.4784	-10.8573
-12.354	-9.40164	14.0339	-10.8778
-12.4293	-9.36753	14.5893	-10.8984
-12.5047	-9.33328	15.1447	-10.919
-12.5803	-9.2989	15.7002	-10.9396
-12.6559	-9.2644	16.2556	-10.9602
-12.7317	-9.2298	16.811	-10.9807
-12.8075	-9.19511	17.3665	-11.0013
-12.8834	-9.16033	17.9219	-11.0219
-12.9595	-9.12547	18.4773	-11.0425
-13.0355	-9.09054	19.0328	-11.063
-13.1117	-9.05554	19.5882	-11.0836
-13.1879	-9.02048	20.1437	-11.1042
-13.2642	-8.98537	20.6991	-11.1248
-13.3405	-8.9502	21.2545	-11.1454
-13.4169	-8.91498	21.81	-11.1659
-13.4933	-8.87972	22.3654	-11.1865
-13.5698	-8.84442	22.9208	-11.2071
-13.6463	-8.80908	23.4763	-11.2277
-13.7228	-8.77371	24.0317	-11.2482
-13.7993	-8.7383	24.5871	-11.2688
-13.8759	-8.70286	25.1426	-11.2894
-13.9526	-8.66739	25.698	-11.31
-14.0292	-8.63189	26.2534	-11.3306
-14.1059	-8.59636	26.8089	-11.3511
-14.1826	-8.56082	27.3643	-11.3717
-14.2593	-8.52525	27.9198	-11.3923
-14.3361	-8.48965	28.4752	-11.4129
-14.4129	-8.45404	29.0306	-11.4334
-14.4896	-8.41841	29.5861	-11.454
-14.5664	-8.38276	30.1415	-11.4746
-14.6433	-8.34709	30.6969	-11.4952
-14.7201	-8.31141	31.2524	-11.5158
-14.797	-8.27571	31.8078	-11.5363
-14.8738	-8.23999	32.3632	-11.5569
-14.9507	-8.20427	32.9187	-11.5775
-15.0276	-8.16852	33.4741	-11.5981
-15.1045	-8.13277	34.0296	-11.6186
-15.1814	-8.09701	34.585	-11.6392
-15.2584	-8.06123	35.1404	-11.6598
-15.3353	-8.02544	35.6959	-11.6804
-15.4123	-7.98964	36.2513	-11.701
-15.4892	-7.95383	36.8067	-11.7215
-15.5662	-7.91802	37.3622	-11.7421
-15.6432	-7.88219	37.9176	-11.7627
-15.7202	-7.84635	38.473	-11.7833
-15.7972	-7.81051	39.0285	-11.8038
-15.8742	-7.77466	39.5839	-11.8244
-15.9512	-7.7388	40.1393	-11.845
-16.0282	-7.70293	40.6948	-11.8656
-16.1053	-7.66706	41.2502	-11.8862
-16.1823	-7.63118	41.8057	-11.9067
-16.2593	-7.59529	42.3611	-11.9273
-16.3364	-7.55939	42.9165	-11.9479
-16.4135	-7.5235	43.472	-11.9685
-16.4905	-7.48759	44.0274	-11.9891
-16.5676	-7.45168	44.5828	-12.0096
-16.6447	-7.41576	45.1383	-12.0302
-16.7217	-7.37984	45.6937	-12.0508
-16.7988	-7.34391	46.2491	-12.0714
-16.8759	-7.30798	46.8046	-12.0919
-16.953	-7.27205	47.36	-12.1125
-17.0301	-7.23611	47.9154	-12.1331
-17.1072	-7.20016	48.4709	-12.1537
-17.1843	-7.16421	49.0263	-12.1743
-17.2614	-7.12826	49.5818	-12.1948
-17.3385	-7.0923	50.1372	-12.2154
-17.4156	-7.05634	50.6926	-12.236
-17.4927	-7.02038	51.2481	-12.2566
-17.5699	-6.98441	51.8035	-12.2771
-17.647	-6.94844	52.3589	-12.2977
-17.7241	-6.91246	52.9144	-12.3183
-17.8013	-6.87649	53.4698	-12.3389
-17.8784	-6.84051	54.0252	-12.3595
-17.9555	-6.80452	54.5807	-12.38
-18.0327	-6.76853	55.1361	-12.4006
-18.1098	-6.73254	55.6915	-12.4212
-18.187	-6.69655	56.247	-12.4418
-18.2641	-6.66056	56.8024	-12.4623
-18.3413	-6.62456	57.3579	-12.4829
-18.4184	-6.58856	57.9133	-12.5035
-18.4956	-6.55256	58.4687	-12.5241
-18.5728	-6.51655	59.0242	-12.5447
-18.6499	-6.48054	59.5796	-12.5652
-18.7271	-6.44453	60.135	-12.5858

## Sheet: Fig-4f
Lower95%	Upper95%	N-excitability	FDG-SUVR
-5.79012	11.5917	-26.6582	2.9008
-5.85626	11.4634	-26.3855	2.80358
-5.9226	11.3353	-26.1129	2.70636
-5.98914	11.2074	-25.8403	2.60913
-6.05588	11.0797	-25.5676	2.51191
-6.12283	10.9522	-25.295	2.41469
-6.18999	10.8249	-25.0224	2.31746
-6.25736	10.6978	-24.7497	2.22024
-6.32494	10.571	-24.4771	2.12302
-6.39273	10.4443	-24.2045	2.0258
-6.46074	10.3179	-23.9319	1.92857
-6.52897	10.1917	-23.6592	1.83135
-6.59742	10.0657	-23.3866	1.73413
-6.66609	9.9399	-23.114	1.6369
-6.73499	9.81436	-22.8413	1.53968
-6.80412	9.68904	-22.5687	1.44246
-6.87348	9.56395	-22.2961	1.34524
-6.94307	9.43909	-22.0234	1.24801
-7.01289	9.31447	-21.7508	1.15079
-7.08296	9.19009	-21.4782	1.05357
-7.15326	9.06594	-21.2055	0.956343
-7.2238	8.94204	-20.9329	0.85912
-7.29459	8.81839	-20.6603	0.761897
-7.36563	8.69498	-20.3877	0.664674
-7.43691	8.57182	-20.115	0.567451
-7.50845	8.44891	-19.8424	0.470228
-7.58024	8.32625	-19.5698	0.373005
-7.65229	8.20386	-19.2971	0.275783
-7.7246	8.08172	-19.0245	0.17856
-7.79717	7.95984	-18.7519	0.0813366
-7.87	7.83823	-18.4792	-0.0158864
-7.9431	7.71688	-18.2066	-0.113109
-8.01647	7.59581	-17.934	-0.210332
-8.09011	7.475	-17.6613	-0.307555
-8.16403	7.35447	-17.3887	-0.404778
-8.23822	7.23422	-17.1161	-0.502001
-8.31269	7.11424	-16.8435	-0.599224
-8.38744	6.99455	-16.5708	-0.696447
-8.46248	6.87514	-16.2982	-0.79367
-8.5378	6.75601	-16.0256	-0.890893
-8.61341	6.63718	-15.7529	-0.988116
-8.68931	6.51864	-15.4803	-1.08534
-8.76551	6.40039	-15.2077	-1.18256
-8.842	6.28243	-14.935	-1.27979
-8.91879	6.16478	-14.6624	-1.37701
-8.99589	6.04742	-14.3898	-1.47423
-9.07328	5.93037	-14.1171	-1.57145
-9.15098	5.81363	-13.8445	-1.66868
-9.229	5.6972	-13.5719	-1.7659
-9.30732	5.58107	-13.2993	-1.86312
-9.38595	5.46526	-13.0266	-1.96035
-9.4649	5.34976	-12.754	-2.05757
-9.54417	5.23458	-12.4814	-2.15479
-9.62376	5.11973	-12.2087	-2.25201
-9.70367	5.00519	-11.9361	-2.34924
-9.7839	4.89098	-11.6635	-2.44646
-9.86446	4.7771	-11.3908	-2.54368
-9.94535	4.66354	-11.1182	-2.64091
-10.0266	4.55032	-10.8456	-2.73813
-10.1081	4.43743	-10.5729	-2.83535
-10.19	4.32487	-10.3003	-2.93258
-10.2723	4.21266	-10.0277	-3.0298
-10.3548	4.10078	-9.75506	-3.12702
-10.4377	3.98925	-9.48243	-3.22424
-10.521	3.87806	-9.20979	-3.32147
-10.6046	3.76721	-8.93716	-3.41869
-10.6885	3.65672	-8.66453	-3.51591
-10.7728	3.54657	-8.3919	-3.61314
-10.8575	3.43678	-8.11927	-3.71036
-10.9425	3.32734	-7.84664	-3.80758
-11.0279	3.21826	-7.57401	-3.90481
-11.1136	3.10953	-7.30138	-4.00203
-11.1997	3.00116	-7.02875	-4.09925
-11.2861	2.89316	-6.75612	-4.19647
-11.3729	2.78551	-6.48349	-4.2937
-11.4601	2.67823	-6.21086	-4.39092
-11.5476	2.57132	-5.93823	-4.48814
-11.6355	2.46477	-5.66559	-4.58537
-11.7238	2.35859	-5.39296	-4.68259
-11.8124	2.25278	-5.12033	-4.77981
-11.9014	2.14735	-4.8477	-4.87703
-11.9908	2.04228	-4.57507	-4.97426
-12.0806	1.93759	-4.30244	-5.07148
-12.1707	1.83328	-4.02981	-5.1687
-12.2612	1.72934	-3.75718	-5.26593
-12.3521	1.62578	-3.48455	-5.36315
-12.4433	1.52259	-3.21192	-5.46037
-12.535	1.41979	-2.93929	-5.5576
-12.627	1.31736	-2.66666	-5.65482
-12.7194	1.21532	-2.39403	-5.75204
-12.8122	1.11366	-2.12139	-5.84926
-12.9054	1.01238	-1.84876	-5.94649
-12.9989	0.911489	-1.57613	-6.04371
-13.0928	0.810979	-1.3035	-6.14093
-13.1872	0.710852	-1.03087	-6.23816
-13.2819	0.611111	-0.758241	-6.33538
-13.377	0.511755	-0.48561	-6.4326
-13.4724	0.412785	-0.212979	-6.52983
-13.5683	0.314201	0.0596514	-6.62705
-13.6645	0.216003	0.332282	-6.72427
-13.7612	0.118192	0.604913	-6.82149
-13.8582	0.0207666	0.877544	-6.91872
-13.9556	-0.0762719	1.15017	-7.01594
-14.0534	-0.172924	1.42281	-7.11316
-14.1516	-0.269189	1.69544	-7.21039
-14.2501	-0.365069	1.96807	-7.30761
-14.3491	-0.460562	2.2407	-7.40483
-14.4484	-0.555669	2.51333	-7.50206
-14.5482	-0.650391	2.78596	-7.59928
-14.6483	-0.744729	3.05859	-7.6965
-14.7488	-0.838681	3.33122	-7.79372
-14.8496	-0.93225	3.60385	-7.89095
-14.9509	-1.02544	3.87648	-7.98817
-15.0525	-1.11824	4.14911	-8.08539
-15.1546	-1.21066	4.42174	-8.18262
-15.257	-1.3027	4.69437	-8.27984
-15.3598	-1.39436	4.96701	-8.37706
-15.4629	-1.48564	5.23964	-8.47428
-15.5665	-1.57654	5.51227	-8.57151
-15.6704	-1.66706	5.7849	-8.66873
-15.7747	-1.75721	6.05753	-8.76595
-15.8794	-1.84698	6.33016	-8.86318
-15.9844	-1.93638	6.60279	-8.9604
-16.0898	-2.02541	6.87542	-9.05762
-16.1956	-2.11406	7.14805	-9.15485
-16.3018	-2.20235	7.42068	-9.25207
-16.4083	-2.29026	7.69331	-9.34929
-16.5152	-2.37781	7.96594	-9.44651
-16.6225	-2.46499	8.23857	-9.54374
-16.7301	-2.55181	8.5112	-9.64096
-16.8381	-2.63827	8.78384	-9.73818
-16.9465	-2.72436	9.05647	-9.83541
-17.0552	-2.8101	9.3291	-9.93263
-17.1642	-2.89547	9.60173	-10.0299
-17.2737	-2.9805	9.87436	-10.1271
-17.3834	-3.06517	10.147	-10.2243
-17.4936	-3.14948	10.4196	-10.3215
-17.604	-3.23345	10.6923	-10.4187
-17.7149	-3.31707	10.9649	-10.516
-17.826	-3.40034	11.2375	-10.6132
-17.9376	-3.48327	11.5101	-10.7104
-18.0494	-3.56585	11.7828	-10.8076
-18.1616	-3.6481	12.0554	-10.9049
-18.2742	-3.73	12.328	-11.0021
-18.387	-3.81158	12.6007	-11.0993
-18.5002	-3.89281	12.8733	-11.1965
-18.6138	-3.97372	13.1459	-11.2938
-18.7277	-4.0543	13.4186	-11.391
-18.8418	-4.13455	13.6912	-11.4882
-18.9564	-4.21447	13.9638	-11.5854
-19.0712	-4.29407	14.2365	-11.6826
-19.1864	-4.37335	14.5091	-11.7799
-19.3019	-4.45232	14.7817	-11.8771
-19.4177	-4.53097	15.0543	-11.9743
-19.5338	-4.6093	15.327	-12.0715
-19.6502	-4.68733	15.5996	-12.1688
-19.7669	-4.76504	15.8722	-12.266
-19.884	-4.84245	16.1449	-12.3632
-20.0013	-4.91956	16.4175	-12.4604
-20.1189	-4.99636	16.6901	-12.5576
-20.2369	-5.07287	16.9628	-12.6549
-20.3551	-5.14908	17.2354	-12.7521
-20.4736	-5.22499	17.508	-12.8493
-20.5925	-5.30062	17.7807	-12.9465
-20.7116	-5.37595	18.0533	-13.0438
-20.831	-5.451	18.3259	-13.141
-20.9507	-5.52577	18.5985	-13.2382
-21.0706	-5.60025	18.8712	-13.3354
-21.1909	-5.67446	19.1438	-13.4327
-21.3114	-5.74838	19.4164	-13.5299
-21.4322	-5.82204	19.6891	-13.6271
-21.5532	-5.89542	19.9617	-13.7243
-21.6746	-5.96853	20.2343	-13.8215
-21.7962	-6.04138	20.507	-13.9188
-21.918	-6.11396	20.7796	-14.016
-22.0402	-6.18628	21.0522	-14.1132
-22.1625	-6.25834	21.3249	-14.2104
-22.2852	-6.33014	21.5975	-14.3077
-22.4081	-6.40169	21.8701	-14.4049
-22.5312	-6.47299	22.1427	-14.5021
-22.6546	-6.54403	22.4154	-14.5993
-22.7783	-6.61483	22.688	-14.6966
-22.9022	-6.68539	22.9606	-14.7938
-23.0263	-6.7557	23.2333	-14.891
-23.1507	-6.82578	23.5059	-14.9882
-23.2753	-6.89561	23.7785	-15.0854
-23.4001	-6.96521	24.0512	-15.1827
-23.5252	-7.03458	24.3238	-15.2799
-23.6505	-7.10372	24.5964	-15.3771
-23.7761	-7.17263	24.8691	-15.4743
-23.9018	-7.24131	25.1417	-15.5716
-24.0278	-7.30977	25.4143	-15.6688
-24.154	-7.37801	25.6869	-15.766
-24.2804	-7.44603	25.9596	-15.8632
-24.4071	-7.51383	26.2322	-15.9605
-24.5339	-7.58142	26.5048	-16.0577
-24.661	-7.6488	26.7775	-16.1549
-24.7883	-7.71597	27.0501	-16.2521
-24.9158	-7.78293	27.3227	-16.3493
-25.0435	-7.84968	27.5954	-16.4466

## Sheet: Fig-4g
Lower95%	Upper95%	N-fragility	FDG-SUVR
-15.4436	0.0927003	-32.6215	-7.67544
-15.4388	0.0594486	-32.195	-7.68969
-15.4343	0.0264042	-31.7685	-7.70394
-15.43	-0.0064315	-31.342	-7.7182
-15.4258	-0.0390569	-30.9155	-7.73245
-15.4219	-0.0714706	-30.489	-7.74671
-15.4182	-0.103671	-30.0625	-7.76096
-15.4148	-0.135657	-29.636	-7.77521
-15.4115	-0.167426	-29.2095	-7.78947
-15.4085	-0.198978	-28.783	-7.80372
-15.4056	-0.23031	-28.3565	-7.81797
-15.403	-0.261421	-27.93	-7.83223
-15.4007	-0.292311	-27.5035	-7.84648
-15.3985	-0.322977	-27.077	-7.86074
-15.3966	-0.353417	-26.6505	-7.87499
-15.3949	-0.383631	-26.224	-7.88924
-15.3934	-0.413617	-25.7975	-7.9035
-15.3921	-0.443373	-25.3709	-7.91775
-15.3911	-0.472899	-24.9444	-7.932
-15.3903	-0.502192	-24.5179	-7.94626
-15.3898	-0.531251	-24.0914	-7.96051
-15.3895	-0.560075	-23.6649	-7.97477
-15.3894	-0.588663	-23.2384	-7.98902
-15.3895	-0.617012	-22.8119	-8.00327
-15.3899	-0.645123	-22.3854	-8.01753
-15.3906	-0.672992	-21.9589	-8.03178
-15.3914	-0.70062	-21.5324	-8.04603
-15.3926	-0.728005	-21.1059	-8.06029
-15.3939	-0.755144	-20.6794	-8.07454
-15.3956	-0.782038	-20.2529	-8.0888
-15.3974	-0.808685	-19.8264	-8.10305
-15.3995	-0.835083	-19.3999	-8.1173
-15.4019	-0.861232	-18.9734	-8.13156
-15.4045	-0.887129	-18.5469	-8.14581
-15.4074	-0.912775	-18.1204	-8.16006
-15.4105	-0.938167	-17.6939	-8.17432
-15.4138	-0.963305	-17.2674	-8.18857
-15.4175	-0.988187	-16.8409	-8.20283
-15.4213	-1.01281	-16.4144	-8.21708
-15.4255	-1.03718	-15.9879	-8.23133
-15.4299	-1.06129	-15.5614	-8.24559
-15.4345	-1.08514	-15.1348	-8.25984
-15.4395	-1.10872	-14.7083	-8.27409
-15.4446	-1.13205	-14.2818	-8.28835
-15.4501	-1.15511	-13.8553	-8.3026
-15.4558	-1.17791	-13.4288	-8.31686
-15.4618	-1.20044	-13.0023	-8.33111
-15.468	-1.22271	-12.5758	-8.34536
-15.4745	-1.24471	-12.1493	-8.35962
-15.4813	-1.26644	-11.7228	-8.37387
-15.4883	-1.2879	-11.2963	-8.38812
-15.4957	-1.3091	-10.8698	-8.40238
-15.5032	-1.33002	-10.4433	-8.41663
-15.5111	-1.35068	-10.0168	-8.43089
-15.5192	-1.37106	-9.59029	-8.44514
-15.5276	-1.39117	-9.16379	-8.45939
-15.5363	-1.411	-8.73728	-8.47365
-15.5452	-1.43057	-8.31078	-8.4879
-15.5545	-1.44985	-7.88428	-8.50215
-15.564	-1.46887	-7.45777	-8.51641
-15.5737	-1.4876	-7.03127	-8.53066
-15.5838	-1.50607	-6.60476	-8.54492
-15.5941	-1.52425	-6.17826	-8.55917
-15.6047	-1.54216	-5.75175	-8.57342
-15.6156	-1.55979	-5.32525	-8.58768
-15.6267	-1.57714	-4.89875	-8.60193
-15.6382	-1.59422	-4.47224	-8.61618
-15.6499	-1.61101	-4.04574	-8.63044
-15.6619	-1.62753	-3.61923	-8.64469
-15.6741	-1.64377	-3.19273	-8.65895
-15.6867	-1.65973	-2.76622	-8.6732
-15.6995	-1.67541	-2.33972	-8.68745
-15.7126	-1.69081	-1.91322	-8.70171
-15.726	-1.70593	-1.48671	-8.71596
-15.7397	-1.72077	-1.06021	-8.73021
-15.7536	-1.73533	-0.633703	-8.74447
-15.7678	-1.74961	-0.207198	-8.75872
-15.7823	-1.76361	0.219306	-8.77298
-15.7971	-1.77733	0.64581	-8.78723
-15.8122	-1.79077	1.07231	-8.80148
-15.8275	-1.80393	1.49882	-8.81574
-15.8432	-1.81681	1.92532	-8.82999
-15.8591	-1.82941	2.35183	-8.84424
-15.8753	-1.84173	2.77833	-8.8585
-15.8917	-1.85378	3.20484	-8.87275
-15.9085	-1.86554	3.63134	-8.88701
-15.9255	-1.87702	4.05784	-8.90126
-15.9428	-1.88823	4.48435	-8.91551
-15.9604	-1.89916	4.91085	-8.92977
-15.9782	-1.90981	5.33736	-8.94402
-15.9964	-1.92019	5.76386	-8.95827
-16.0148	-1.93028	6.19037	-8.97253
-16.0335	-1.94011	6.61687	-8.98678
-16.0524	-1.94965	7.04337	-9.00104
-16.0717	-1.95892	7.46988	-9.01529
-16.0912	-1.96792	7.89638	-9.02954
-16.111	-1.97664	8.32289	-9.0438
-16.131	-1.98509	8.74939	-9.05805
-16.1513	-1.99327	9.1759	-9.0723
-16.1719	-2.00118	9.6024	-9.08656
-16.1928	-2.00881	10.0289	-9.10081
-16.214	-2.01617	10.4554	-9.11507
-16.2354	-2.02327	10.8819	-9.12932
-16.2571	-2.03009	11.3084	-9.14357
-16.279	-2.03665	11.7349	-9.15783
-16.3012	-2.04294	12.1614	-9.17208
-16.3237	-2.04897	12.5879	-9.18634
-16.3465	-2.05473	13.0144	-9.20059
-16.3695	-2.06022	13.4409	-9.21484
-16.3927	-2.06545	13.8674	-9.2291
-16.4163	-2.07042	14.2939	-9.24335
-16.4401	-2.07513	14.7205	-9.2576
-16.4641	-2.07958	15.147	-9.27186
-16.4885	-2.08377	15.5735	-9.28611
-16.513	-2.0877	16	-9.30037
-16.5379	-2.09137	16.4265	-9.31462
-16.563	-2.09479	16.853	-9.32887
-16.5883	-2.09795	17.2795	-9.34313
-16.6139	-2.10086	17.706	-9.35738
-16.6397	-2.10352	18.1325	-9.37163
-16.6658	-2.10593	18.559	-9.38589
-16.6922	-2.10808	18.9855	-9.40014
-16.7188	-2.10999	19.412	-9.4144
-16.7456	-2.11165	19.8385	-9.42865
-16.7727	-2.11306	20.265	-9.4429
-16.8001	-2.11423	20.6915	-9.45716
-16.8277	-2.11516	21.118	-9.47141
-16.8555	-2.11584	21.5445	-9.48566
-16.8836	-2.11629	21.971	-9.49992
-16.9119	-2.11649	22.3975	-9.51417
-16.9404	-2.11645	22.824	-9.52843
-16.9692	-2.11618	23.2505	-9.54268
-16.9982	-2.11567	23.677	-9.55693
-17.0274	-2.11493	24.1035	-9.57119
-17.0569	-2.11396	24.53	-9.58544
-17.0866	-2.11275	24.9566	-9.59969
-17.1166	-2.11132	25.3831	-9.61395
-17.1468	-2.10965	25.8096	-9.6282
-17.1771	-2.10776	26.2361	-9.64246
-17.2078	-2.10565	26.6626	-9.65671
-17.2386	-2.10331	27.0891	-9.67096
-17.2697	-2.10074	27.5156	-9.68522
-17.301	-2.09796	27.9421	-9.69947
-17.3325	-2.09496	28.3686	-9.71372
-17.3642	-2.09174	28.7951	-9.72798
-17.3962	-2.0883	29.2216	-9.74223
-17.4283	-2.08465	29.6481	-9.75649
-17.4607	-2.08078	30.0746	-9.77074
-17.4933	-2.0767	30.5011	-9.78499
-17.5261	-2.07241	30.9276	-9.79925
-17.5591	-2.06792	31.3541	-9.8135
-17.5923	-2.06321	31.7806	-9.82775
-17.6257	-2.0583	32.2071	-9.84201
-17.6593	-2.05318	32.6336	-9.85626
-17.6932	-2.04787	33.0601	-9.87052
-17.7272	-2.04235	33.4866	-9.88477
-17.7614	-2.03663	33.9131	-9.89902
-17.7958	-2.03071	34.3396	-9.91328
-17.8305	-2.02459	34.7662	-9.92753
-17.8653	-2.01828	35.1927	-9.94178
-17.9003	-2.01178	35.6192	-9.95604
-17.9355	-2.00508	36.0457	-9.97029
-17.9709	-1.99819	36.4722	-9.98455
-18.0065	-1.99112	36.8987	-9.9988
-18.0423	-1.98385	37.3252	-10.0131
-18.0782	-1.9764	37.7517	-10.0273
-18.1144	-1.96876	38.1782	-10.0416
-18.1507	-1.96094	38.6047	-10.0558
-18.1872	-1.95294	39.0312	-10.0701
-18.2239	-1.94476	39.4577	-10.0843
-18.2607	-1.9364	39.8842	-10.0986
-18.2978	-1.92786	40.3107	-10.1128
-18.335	-1.91915	40.7372	-10.1271
-18.3724	-1.91026	41.1637	-10.1413
-18.41	-1.9012	41.5902	-10.1556
-18.4477	-1.89197	42.0167	-10.1698
-18.4856	-1.88257	42.4432	-10.1841
-18.5237	-1.873	42.8697	-10.1984
-18.5619	-1.86326	43.2962	-10.2126
-18.6004	-1.85336	43.7227	-10.2269
-18.6389	-1.84329	44.1492	-10.2411
-18.6777	-1.83306	44.5757	-10.2554
-18.7166	-1.82267	45.0023	-10.2696
-18.7556	-1.81212	45.4288	-10.2839
-18.7949	-1.80141	45.8553	-10.2981
-18.8342	-1.79054	46.2818	-10.3124
-18.8738	-1.77951	46.7083	-10.3266
-18.9134	-1.76834	47.1348	-10.3409
-18.9533	-1.75701	47.5613	-10.3551
-18.9933	-1.74552	47.9878	-10.3694
-19.0334	-1.73389	48.4143	-10.3837
-19.0737	-1.72211	48.8408	-10.3979
-19.1141	-1.71018	49.2673	-10.4122
-19.1547	-1.6981	49.6938	-10.4264
-19.1954	-1.68588	50.1203	-10.4407
-19.2363	-1.67352	50.5468	-10.4549
-19.2773	-1.66101	50.9733	-10.4692
-19.3185	-1.64836	51.3998	-10.4834
-19.3598	-1.63557	51.8263	-10.4977
-19.4012	-1.62265	52.2528	-10.5119

[truncated: 16 more sheets: Fig-Sup-1a, Fig-Sup-1b, Fig-Sup-1c, Fig-Sup-1d, Fig-Sup-2a, Fig-Sup-2b, Fig-Sup-2c, Fig-Sup-2d, Fig-Sup-3a, Fig-Sup-3b, Fig-Sup-3c, Fig-Sup-3d, Fig-Sup-4a, Fig-Sup-4b, Fig-Sup-4c, Fig-Sup-4d]
